# Supplementary material for: Cecal microbiome profile of Hawaiian feral chickens and pasture-raised broiler (commercial) chickens determined using 16S rRNA amplicon sequencing
Source: Poult Sci. 2021 Apr 20;100(7):101181. doi: 10.1016/j.psj.2021.101181 (PMC8182230; doi:10.1016/j.psj.2021.101181)
Supplement: Supplementary file 1 [file mmc1.xlsx]

## Sheet: Sheet1
SampleID	C01	C02	C03	C04	C05	C06	C07	F01	F02	F03	F04	F05	F06	F07
OTU_174842	6888	7694	13991	7939	2672	3512	10432	5322	13380	7470	4926	13843	18496	9227
OTU_577294	2388	2764	4960	2709	1063	1199	3770	1829	4376	2561	0	4516	6023	3067
OTU_326390	2274	1252	276	163	32	4479	454	425	1025	1766	13640	439	1911	3839
OTU_510295	2043	970	8	1990	62	9	4059	1333	7624	12	6	761	4583	85
OTU_108429	950	771	3206	673	325	458	1267	3245	1472	1954	261	3487	2036	2196
OTU_179659	215	823	234	247	10489	84	1136	2507	2066	916	253	1773	702	424
OTU_4256470	844	695	4531	2944	1762	644	2091	1081	3647	1967	0	522	3	735
OTU_392918	1502	1752	736	479	4968	57	517	3288	1192	1141	1162	428	1173	1268
OTU_258148	899	623	710	1144	1026	409	811	1589	1367	3904	772	2606	489	597
OTU_560906	1174	1237	774	2173	1613	2190	1604	2565	533	656	473	281	742	267
OTU_362793	1249	344	1721	1778	298	659	2468	448	315	3382	469	1382	760	186
OTU_366143	967	1535	3341	853	919	720	1541	1878	607	325	221	454	1085	967
OTU_131039	763	1528	3409	873	941	599	1335	1846	614	365	201	445	1033	999
OTU_228232	944	1383	564	799	410	2071	981	1095	980	758	1681	1320	1020	762
OTU_191273	57	3448	85	1747	354	104	61	822	210	815	287	568	203	4911
OTU_196831	2122	781	1970	685	304	126	619	458	773	894	178	1019	2392	355
OTU_157470	204	1190	500	381	53	3982	339	248	410	981	710	1985	156	724
OTU_564140	675	780	1357	768	259	338	1112	510	1274	733	0	1336	1797	880
OTU_130773	63	440	253	475	4168	204	54	2626	986	895	665	344	102	521
OTU_2545906	675	756	1326	761	269	332	1101	501	1318	729	1	1313	1758	848
OTU_3141342	803	341	537	759	367	1588	820	216	663	2426	149	1441	89	639
OTU_2182669	267	204	212	201	124	301	1191	342	535	1039	546	987	408	4160
OTU_157842	284	80	728	96	276	49	1183	309	502	1757	2121	1497	123	1288
OTU_130763	183	385	6	440	291	269	565	1137	771	1041	4122	390	80	191
OTU_193480	467	224	674	137	140	296	457	731	604	2722	421	2194	546	220
OTU_211212	146	359	1	416	190	232	581	1015	788	815	4211	278	86	123
OTU_564334	285	412	1369	58	64	2043	14	3204	8	28	733	89	117	8
OTU_158264	63	1153	128	298	1336	173	66	292	801	508	1165	540	156	1718
OTU_4329090	0	0	1	0	0	0	5	7970	0	0	3	0	0	0
OTU_177113	1016	397	104	1083	149	406	620	575	1182	538	551	210	695	298
OTU_4366089	1046	361	113	1053	129	458	605	555	1124	553	580	191	653	325
OTU_271602	649	349	117	299	309	1501	646	473	334	475	1420	308	424	421
OTU_563086	273	1576	185	571	944	190	134	1053	18	44	88	875	328	1423
OTU_182245	255	1606	166	602	964	236	143	1039	17	46	88	802	387	1332
OTU_2066056	200	140	54	342	79	206	802	883	902	676	2575	153	346	78
OTU_196061	734	391	757	971	154	289	471	645	449	445	428	808	611	167
OTU_164967	163	130	218	39	4	42	241	516	172	579	4734	28	117	206
OTU_129401	1163	323	212	325	221	228	1428	640	584	425	896	292	153	52
OTU_4365130	405	477	806	417	113	259	562	252	630	396	0	654	1024	703
OTU_157693	210	386	145	409	182	1057	712	233	145	303	493	703	408	1087
OTU_157972	42	1187	202	705	806	669	800	150	683	750	37	181	0	257
OTU_166689	437	854	36	122	1899	74	355	520	1120	93	330	45	167	69
OTU_157704	416	317	895	1804	281	803	3	41	62	21	106	90	723	350
OTU_727507	56	39	64	1129	83	33	64	230	30	46	8	2812	16	903
OTU_594206	106	310	71	98	1860	9	130	605	168	160	414	235	234	1035
OTU_4366365	453	232	199	464	105	64	697	830	632	38	515	476	216	451
OTU_592913	168	417	473	447	2132	120	62	244	39	196	167	253	175	392
OTU_191251	342	380	497	350	145	332	310	342	369	342	0	563	476	578
OTU_546958	217	69	99	400	594	61	369	284	1602	21	21	118	760	30
OTU_648773	1411	1306	0	0	0	1861	1	0	0	0	0	0	0	0
OTU_2309802	193	161	860	484	115	104	373	1022	638	243	0	149	0	159
OTU_4377150	650	274	2018	112	34	147	308	137	49	9	76	160	110	292
OTU_188675	838	506	571	119	18	723	211	77	93	288	34	350	169	341
OTU_174978	0	0	0	0	0	0	0	4332	0	0	2	0	0	0
OTU_316728	282	110	25	30	4	422	53	36	110	280	1986	67	249	632
OTU_158836	1359	317	906	176	81	104	208	426	109	244	97	94	73	91
OTU_568077	223	1296	118	810	669	575	43	59	58	65	19	110	149	85
OTU_158321	354	488	883	137	603	53	35	144	45	150	36	422	158	766
OTU_4465905	482	47	417	221	14	278	234	216	247	717	158	608	71	276
OTU_157772	461	292	351	53	49	261	21	1340	88	46	14	473	158	140
OTU_132892	173	133	143	66	55	85	218	184	247	405	153	1223	123	516
OTU_159007	284	46	545	57	291	85	170	463	104	693	759	42	119	61
OTU_185604	113	117	675	317	80	55	300	1058	507	190	0	92	2	193
OTU_784256	194	24	31	654	55	35	201	112	62	42	35	1588	31	620
OTU_157054	52	509	313	331	0	447	0	2	554	1	0	1021	99	320
OTU_364034	568	136	189	667	96	350	98	95	256	213	350	231	226	172
OTU_157804	173	90	139	43	736	73	205	881	210	174	429	87	159	85
OTU_289310	1128	246	692	133	53	73	160	334	83	189	69	91	83	86
OTU_146086	71	219	134	203	89	70	352	206	352	382	347	598	172	181
OTU_585880	76	479	1457	105	367	377	2	59	21	22	23	85	141	47
OTU_230528	580	415	18	184	1030	180	16	17	269	3	22	214	0	83
OTU_2198356	107	93	648	408	238	93	304	161	532	270	0	67	0	92
OTU_163430	134	104	487	72	65	75	120	551	228	169	34	499	205	270
OTU_157193	56	432	244	417	169	420	91	347	207	70	66	185	31	252
OTU_183517	71	378	273	369	152	442	86	383	224	85	45	167	31	277
OTU_2318202	119	135	376	135	126	236	543	202	124	303	35	402	49	127
OTU_169364	218	141	359	103	48	245	189	225	225	177	385	230	57	270
OTU_2265722	751	240	276	354	26	181	25	53	62	96	68	67	512	137
OTU_4402645	723	242	302	312	30	129	21	58	88	92	55	62	531	135
OTU_312490	0	573	109	709	264	817	15	0	0	1	0	180	0	79
OTU_187350	54	94	35	115	57	246	192	103	84	245	133	354	78	926
OTU_1112121	364	454	136	138	336	142	56	162	9	34	2	490	151	210
OTU_158027	287	115	19	56	31	389	594	109	656	42	101	38	93	15
OTU_136044	1	97	24	10	37	21	8	262	19	1037	13	205	119	683
OTU_511072	48	534	83	44	1311	111	6	214	27	0	1	41	23	0
OTU_157338	261	61	77	109	1127	43	9	230	66	90	29	4	70	176
OTU_132661	653	540	18	138	68	61	47	133	406	22	87	65	81	25
OTU_368490	18	147	17	92	485	306	52	283	158	54	458	12	145	101
OTU_158971	30	35	35	31	4	104	1411	44	71	226	125	8	23	144
OTU_180842	46	190	29	41	140	14	29	159	109	880	74	376	65	90
OTU_158217	123	197	90	92	110	142	110	167	270	350	84	101	134	192
OTU_4329571	129	81	501	283	64	46	194	103	326	107	0	78	5	112
OTU_242046	97	93	572	47	105	28	9	36	26	18	6	636	63	287
OTU_185972	112	191	83	90	365	79	295	86	111	176	79	50	97	184
OTU_592901	23	142	63	45	238	79	16	87	124	233	596	112	54	161
OTU_761968	28	139	53	41	240	71	12	81	88	222	588	151	70	159
OTU_327050	0	0	0	0	0	0	0	1895	0	0	0	0	0	0
OTU_561607	71	206	53	45	460	155	45	227	74	74	78	131	42	225
OTU_207252	258	190	131	222	36	217	143	112	65	171	39	101	130	66
OTU_192684	81	48	389	263	119	49	188	100	338	188	0	51	0	58
OTU_534874	239	14	1575	0	1	0	0	0	0	0	0	0	0	0
OTU_291937	75	25	103	178	27	7	47	92	145	375	266	141	41	298
OTU_158649	185	98	22	189	31	139	121	112	197	114	221	80	110	166
OTU_158211	186	231	24	82	67	187	187	89	339	19	93	37	102	120
OTU_186319	47	35	53	207	310	15	3	181	53	232	38	165	164	255
OTU_157516	31	69	39	7	57	179	7	83	4	81	1128	6	13	44
OTU_312588	37	20	419	37	11	164	94	28	75	513	227	18	8	95
OTU_181927	14	24	96	6	184	21	15	52	872	200	93	38	91	34
OTU_345362	707	136	15	114	21	46	28	81	120	52	208	65	73	39
OTU_588216	689	108	14	109	15	40	30	105	116	53	210	71	102	41
OTU_656881	691	128	21	121	34	48	23	114	96	39	234	49	78	25
OTU_165489	675	136	15	98	30	48	22	103	97	39	216	85	58	37
OTU_231787	687	102	17	94	20	51	35	89	110	46	202	56	58	30
OTU_577512	83	167	39	49	270	156	104	100	87	37	144	55	203	93
OTU_569210	70	12	83	129	15	4	37	87	138	364	238	122	42	227
OTU_358594	88	63	81	175	36	29	69	186	110	182	94	59	161	213
OTU_183932	109	93	39	126	213	53	71	295	58	38	155	212	39	41
OTU_337461	59	8	89	128	9	5	51	84	140	347	223	91	57	237
OTU_4442699	78	16	90	128	15	4	47	56	136	382	233	99	45	198
OTU_233953	58	907	15	22	112	24	38	77	17	13	6	26	110	98
OTU_180235	268	136	316	49	42	120	57	283	39	16	5	41	57	61
OTU_308157	28	225	0	35	465	1	8	300	47	0	3	22	151	122
OTU_125270	0	1307	0	0	1	0	0	0	0	0	0	83	0	0
OTU_311961	152	116	142	124	169	16	49	103	21	7	17	38	315	95
OTU_130103	48	43	40	48	124	47	75	148	41	57	72	131	125	347
OTU_313037	41	42	101	38	142	15	176	207	73	139	131	65	100	58
OTU_4342104	174	122	152	117	131	30	34	62	9	10	22	21	362	66
OTU_192383	222	41	85	57	99	103	45	62	74	34	53	316	86	29
OTU_158458	21	24	15	91	47	16	135	39	294	52	479	40	15	30
OTU_4395096	51	46	313	169	41	33	129	38	236	93	0	55	0	70
OTU_1028036	138	98	174	228	105	36	37	207	15	0	0	13	161	38
OTU_988932	143	33	40	52	593	21	11	136	23	42	19	1	33	98
OTU_213885	322	110	298	99	39	136	35	44	14	11	21	19	86	10
OTU_199543	208	25	68	66	105	94	59	36	75	33	74	268	97	36
OTU_199368	153	41	81	68	90	89	56	45	100	31	60	309	67	36
OTU_389371	48	269	57	48	227	66	8	162	3	12	0	186	42	93
OTU_316587	19	353	85	44	121	46	21	14	27	25	26	12	268	139
OTU_157546	7	13	195	47	17	40	31	44	3	144	469	94	23	36
OTU_4477479	30	84	25	48	136	33	15	78	47	309	22	50	28	257
OTU_4477017	48	81	24	37	168	31	25	177	61	34	115	164	106	41
OTU_322004	0	62	3	101	12	666	51	4	14	0	0	175	0	0
OTU_180099	71	47	36	98	21	39	67	122	71	19	183	106	36	171
OTU_1129180	81	236	77	13	59	76	47	198	32	34	40	103	28	56
OTU_548503	6	192	17	29	458	9	6	173	14	21	14	119	3	5
OTU_542251	115	105	1	355	0	77	133	52	57	0	13	0	135	0
OTU_196909	164	161	221	63	117	132	34	33	4	24	18	13	5	5
OTU_198753	107	110	173	62	16	38	110	45	38	74	11	113	16	81
OTU_176785	48	81	117	53	54	97	62	133	32	35	33	50	42	145
OTU_183867	27	98	90	46	26	41	12	64	19	103	68	101	44	238
OTU_4460021	58	69	42	75	49	35	47	106	61	65	114	51	28	154
OTU_113003	54	78	25	47	129	90	23	91	54	40	83	106	60	34
OTU_175619	57	77	45	71	41	26	47	102	56	76	93	37	31	139
OTU_334734	43	155	70	47	106	47	2	161	4	6	0	167	42	47
OTU_169182	360	64	6	63	12	26	18	59	58	20	117	31	39	17
OTU_158950	27	125	147	10	48	79	16	134	24	66	25	132	11	41
OTU_548621	17	33	13	84	31	32	133	216	53	17	114	24	19	86
OTU_367814	41	51	17	17	37	100	115	108	60	66	74	27	107	30
OTU_299851	354	78	4	53	11	25	13	43	52	25	106	26	33	19
OTU_295053	357	75	6	58	9	24	11	50	51	18	110	31	30	10
OTU_289929	25	12	220	19	5	61	30	14	57	249	95	14	8	27
OTU_289709	337	67	5	50	11	27	16	45	52	28	106	26	38	13
OTU_196004	31	5	26	64	14	18	22	27	45	176	153	69	19	144
OTU_158273	14	77	11	30	205	27	22	77	27	41	88	49	21	95
OTU_190226	58	17	31	13	95	50	74	23	50	39	92	60	136	25
OTU_2548203	36	10	25	50	9	21	17	39	52	159	128	72	21	113
OTU_273937	35	103	65	31	32	89	40	105	28	18	24	28	24	112
OTU_175241	109	78	97	43	20	12	36	28	38	34	13	81	123	22
OTU_4407747	66	63	50	25	99	29	6	97	28	95	22	19	54	78
OTU_158183	49	63	146	41	36	55	40	134	19	10	13	30	42	47
OTU_4447176	42	30	79	9	20	13	76	47	41	114	46	106	10	85
OTU_544859	18	10	10	45	25	11	93	19	151	21	269	15	10	19
OTU_550807	8	22	13	12	17	60	21	39	22	56	311	53	11	71
OTU_2490211	21	18	40	43	5	14	20	36	52	146	123	45	16	135
OTU_4415390	33	11	36	44	6	22	16	25	50	167	120	44	10	122
OTU_158616	5	123	10	27	280	9	5	117	16	13	12	74	2	0
OTU_368318	31	36	3	50	6	67	45	44	91	81	112	23	29	52
OTU_194562	37	48	79	31	70	37	56	97	40	8	8	28	70	49
OTU_157355	52	13	78	15	44	15	39	137	30	92	82	12	31	17
OTU_175237	39	10	42	58	14	70	45	42	10	155	35	89	21	22
OTU_2877100	40	45	125	26	16	26	28	91	19	44	7	67	42	76
OTU_178843	14	36	8	26	90	9	21	77	50	33	185	44	15	34
OTU_548032	70	27	58	34	11	66	83	42	89	46	25	23	36	25
OTU_157251	33	25	53	46	46	19	36	59	30	107	13	109	13	46
OTU_4335582	19	1	74	28	57	1	65	25	162	3	55	40	71	22
OTU_179861	74	77	106	6	6	82	17	22	40	31	6	50	65	36
OTU_1943557	42	47	6	2	2	150	3	6	21	31	177	14	49	66
OTU_319208	27	44	6	11	161	4	14	83	28	49	54	24	16	95
OTU_227565	22	23	63	40	10	32	59	66	35	46	19	67	68	63
OTU_629361	12	39	11	18	27	414	0	14	14	2	0	35	3	22
OTU_158611	0	173	0	17	80	227	1	5	46	0	0	58	0	0
OTU_197874	30	14	6	55	26	17	54	234	48	21	36	45	3	10
OTU_340853	16	10	129	13	1	72	40	12	23	157	82	10	2	30
OTU_524249	36	19	3	13	70	22	28	161	105	28	73	0	13	24
OTU_255359	7	166	49	25	57	27	8	2	11	16	13	9	115	73
OTU_233253	18	32	216	18	21	3	17	33	4	58	17	103	26	12
OTU_130214	12	88	31	8	145	37	2	28	5	10	2	51	28	125
OTU_346804	46	13	46	22	15	34	97	44	67	37	26	58	26	37
OTU_2500766	31	51	4	2	0	158	8	3	17	39	146	13	37	54
OTU_1747203	51	19	24	85	52	21	25	31	9	21	4	130	15	69
OTU_188057	52	31	17	43	6	9	59	86	52	7	52	59	18	61
OTU_4456702	17	8	19	25	22	28	66	42	35	78	119	12	13	49
OTU_233648	78	69	4	29	156	49	1	3	50	4	4	47	3	32
OTU_204093	30	23	135	29	31	3	2	116	14	25	1	53	29	27
OTU_368711	88	146	78	22	14	113	30	2	3	0	0	0	2	10
OTU_358712	7	0	24	2	4	0	28	83	6	121	13	148	3	63
OTU_592616	215	33	3	8	121	9	5	5	4	1	0	8	23	64
OTU_162005	123	18	31	21	28	157	9	22	25	6	7	14	28	5
OTU_188556	16	29	11	18	22	41	28	41	28	72	41	35	23	86
OTU_3270612	12	32	7	44	21	112	20	27	36	21	14	23	60	54
OTU_199422	41	1	14	4	325	5	2	8	3	5	0	14	44	7
OTU_4369956	43	59	45	49	10	35	82	75	21	2	17	6	21	7
OTU_608244	10	39	7	17	76	10	3	64	34	7	51	78	49	25
OTU_2203165	40	30	22	26	23	39	82	25	28	30	74	23	15	12
OTU_158302	7	56	49	18	134	55	1	22	4	9	6	73	0	34
OTU_182647	4	69	4	57	37	135	8	9	8	19	35	28	5	37
OTU_313469	8	14	11	2	221	7	14	19	8	9	16	50	45	22
OTU_182723	36	23	47	18	1	41	19	9	38	18	56	36	28	73
OTU_268425	34	47	51	26	26	33	32	47	6	10	20	31	19	59
OTU_229874	11	7	18	41	2	58	36	16	60	112	11	6	45	15
OTU_181174	33	26	33	68	42	40	6	28	22	24	0	54	18	41
OTU_131559	13	53	4	17	26	9	14	23	4	31	7	167	15	41
OTU_26704	7	8	13	62	58	16	36	17	48	1	16	46	26	63
OTU_1106302	28	41	21	6	15	55	103	14	8	5	10	32	42	36
OTU_196742	124	26	45	25	10	17	19	50	14	25	11	15	10	22
OTU_2740201	69	63	43	15	4	63	20	11	8	30	5	30	18	29
OTU_214684	0	5	35	5	124	12	45	53	12	22	9	21	59	5
OTU_232828	35	23	22	33	5	21	69	16	50	19	50	17	19	27
OTU_270866	106	13	21	15	14	145	3	16	18	3	4	13	26	3
OTU_129692	2	14	3	4	169	3	28	59	50	16	2	31	10	8
OTU_328277	62	41	1	36	26	3	65	39	54	7	7	13	37	7
OTU_230725	34	41	56	41	25	35	37	61	14	7	4	10	18	15
OTU_544996	36	16	15	22	15	46	14	11	17	62	49	38	24	30
OTU_516576	18	7	13	34	10	3	14	16	19	87	84	26	10	54
OTU_198194	25	51	72	30	23	28	31	42	10	9	8	8	26	32
OTU_3147425	16	56	15	34	6	105	16	36	17	9	18	19	0	47
OTU_4469233	13	63	15	33	16	111	9	34	14	10	14	13	6	41
OTU_157631	12	51	17	8	84	24	9	47	28	14	18	21	16	42
OTU_213762	0	25	8	27	17	12	6	12	28	132	4	18	44	56
OTU_4442508	23	13	53	9	0	30	9	3	31	21	60	44	18	74
OTU_183162	23	1	4	3	270	15	2	11	0	3	1	19	29	3
OTU_3438642	11	43	7	8	118	15	0	39	27	31	3	21	15	46
OTU_158598	74	36	64	22	1	23	17	49	4	38	21	17	8	4
OTU_1504042	55	33	47	25	15	4	13	16	27	17	5	35	69	11
OTU_193240	25	14	3	25	30	12	13	41	21	20	21	19	101	24
OTU_334935	27	39	70	37	12	19	43	30	16	7	4	4	31	30
OTU_348287	24	32	14	13	58	4	7	47	19	36	35	18	8	52
OTU_166637	36	24	29	23	49	12	16	31	42	24	44	18	15	3
OTU_3997242	20	19	129	33	9	8	26	23	48	22	0	12	0	17
OTU_290253	52	43	117	13	9	25	10	33	5	2	3	27	11	15
OTU_210895	41	96	26	0	1	85	15	9	32	2	30	9	8	8
OTU_323862	11	45	1	6	10	12	9	23	25	73	4	45	84	10
OTU_368025	31	55	11	7	9	57	29	25	16	24	29	18	24	12
OTU_177319	60	39	47	19	11	5	13	16	19	15	6	34	52	9
OTU_263138	34	6	7	11	28	30	24	14	21	39	49	36	21	24
OTU_3412718	33	44	6	83	25	33	50	30	26	3	3	3	0	2
OTU_3409154	66	45	42	12	1	67	14	5	4	17	9	23	13	19
OTU_4417418	16	2	57	21	21	0	28	18	97	1	12	16	42	4
OTU_4319005	13	14	21	4	0	4	15	41	12	28	158	0	13	10
OTU_4421070	0	0	0	0	0	0	0	331	0	0	0	0	0	0
OTU_195550	19	45	26	91	52	13	19	20	5	5	6	6	13	7
OTU_328905	27	50	70	16	23	13	23	41	9	4	3	5	23	20
OTU_308760	0	10	0	0	0	290	0	0	21	0	0	1	0	2
OTU_187404	17	67	1	41	10	66	2	42	0	6	0	13	10	49
OTU_157894	28	23	8	24	33	28	14	34	12	29	25	24	13	29
OTU_105109	4	302	7	0	1	0	0	9	0	0	0	0	0	0
OTU_565289	10	61	11	1	69	37	10	59	18	11	2	0	10	22
OTU_233103	4	5	68	9	0	20	16	6	8	101	49	9	2	22
OTU_240271	56	41	22	17	18	34	23	44	17	5	14	5	10	10
OTU_194087	21	16	13	34	6	13	23	33	43	10	22	23	16	41
OTU_842786	36	26	31	18	15	22	27	39	16	15	4	36	15	14
OTU_157888	0	11	0	3	87	1	2	5	13	5	186	0	0	0
OTU_157479	5	16	15	19	26	13	12	34	25	29	17	27	45	30
OTU_175633	10	26	13	18	27	13	16	45	27	32	11	12	26	36
OTU_3325758	0	0	0	0	0	0	0	308	0	0	0	0	0	0
OTU_2689396	136	29	6	12	4	7	3	16	14	8	40	9	6	14
OTU_157453	7	9	5	22	15	1	29	11	73	5	111	6	1	8
OTU_365536	28	16	25	16	4	21	33	28	41	23	9	15	22	22
OTU_1110231	0	8	6	2	1	16	147	6	6	40	16	0	2	52
OTU_4335302	40	11	46	35	2	45	31	34	9	20	10	8	8	3
OTU_134365	2	4	15	17	18	19	57	14	91	3	7	17	16	22
OTU_180879	29	41	35	31	11	10	27	3	9	21	5	36	6	27
OTU_197649	1	39	7	26	1	37	0	0	50	0	0	92	5	32
OTU_4336940	33	2	16	2	18	0	32	29	6	13	35	26	9	69
OTU_4455609	58	14	32	13	4	9	45	23	30	21	3	15	11	10
OTU_458550	25	16	7	18	22	35	13	31	8	21	46	18	3	22
OTU_787049	2	30	3	4	89	1	2	28	19	13	4	35	6	49
OTU_178064	0	0	0	0	0	0	0	283	0	0	0	0	0	0
OTU_193191	5	33	10	17	2	43	0	0	26	0	1	95	6	39
OTU_372146	27	29	33	7	5	41	27	55	14	5	1	6	18	8
OTU_216710	16	11	8	8	0	23	42	27	25	26	31	35	23	0
OTU_296099	7	4	29	8	2	3	7	12	16	43	45	24	11	64
OTU_187443	30	46	145	0	0	0	0	0	0	0	0	12	0	42
OTU_212686	23	16	36	19	18	9	23	37	43	4	3	6	34	3
OTU_3550973	18	25	0	24	2	1	42	12	93	0	0	5	49	2
OTU_295055	14	27	6	9	63	15	3	52	14	11	7	6	15	30
OTU_156793	4	23	29	8	1	60	11	20	17	5	3	36	28	25
OTU_195752	4	38	11	22	0	47	0	0	34	0	0	72	5	37
OTU_182469	5	146	22	6	5	3	1	5	0	3	0	17	10	47
OTU_302972	22	11	1	1	7	25	2	5	6	14	99	4	10	61
OTU_436032	14	27	24	10	26	20	14	8	17	28	7	19	36	15
OTU_3012152	24	13	0	26	6	0	43	27	72	0	1	6	45	2
OTU_4369434	8	7	3	26	5	4	3	25	3	4	4	77	3	93
OTU_574302	8	16	7	11	12	29	17	9	8	36	40	18	2	51
OTU_291950	18	24	13	47	7	7	19	42	30	21	4	13	3	15
OTU_157840	13	10	11	29	7	7	9	16	17	52	13	46	16	15
OTU_269949	33	5	28	0	2	13	1	3	44	17	19	59	6	30
OTU_43950	21	26	57	13	4	12	22	17	8	5	2	14	16	42
OTU_185483	72	6	39	27	4	25	17	12	5	13	7	21	5	5
OTU_688701	16	4	4	0	12	7	73	23	10	27	7	10	28	37
OTU_180191	1	30	0	17	31	4	0	14	13	10	24	22	6	86
OTU_4405146	4	18	10	9	10	58	13	28	6	11	39	13	10	25
OTU_540079	19	23	19	26	21	23	34	5	10	11	24	15	3	20
OTU_136789	0	0	0	0	39	0	0	70	0	55	75	10	0	2
OTU_3641385	13	12	11	30	2	33	20	20	12	32	21	14	5	24
OTU_301547	7	73	8	25	7	28	0	78	8	10	0	0	5	0
OTU_1828413	13	10	3	25	14	12	5	16	9	24	50	9	2	56
OTU_2072645	108	20	3	16	2	8	3	13	16	8	29	7	10	4
OTU_4446238	16	27	6	10	27	7	1	25	4	25	13	38	5	41
OTU_158270	5	27	7	9	39	27	3	17	6	14	9	55	2	24
OTU_276996	19	33	26	12	5	28	20	22	10	6	12	10	11	29
OTU_198190	6	164	6	7	0	3	8	5	3	6	0	14	5	15
OTU_4391262	97	18	2	14	3	7	5	15	15	7	36	8	10	4
OTU_1579251	40	20	43	9	1	10	38	2	6	10	7	28	2	25
OTU_195415	6	23	6	17	9	11	27	30	1	18	44	36	2	10
OTU_4445078	17	17	19	11	2	2	24	43	9	2	7	28	25	34
OTU_2979308	38	20	20	32	32	35	9	2	8	5	16	14	6	2
OTU_2235415	22	65	10	21	0	32	17	0	16	0	0	0	0	56
OTU_136526	23	60	1	17	30	11	0	22	16	10	4	10	15	20
OTU_1835985	1	8	15	1	7	15	5	34	0	1	12	119	0	19
OTU_157376	25	23	3	2	0	75	9	2	17	35	3	3	17	21
OTU_212532	39	6	14	22	15	17	8	31	14	22	6	23	11	7
OTU_4430499	17	11	4	11	6	5	27	33	43	7	4	13	49	5
OTU_207994	5	2	1	7	42	5	30	14	10	39	9	35	13	19
OTU_85903	7	22	33	8	15	15	16	37	5	4	0	22	10	34
OTU_214036	41	27	0	7	10	34	30	8	10	5	6	23	13	12
OTU_249142	2	13	6	10	52	8	5	25	10	12	15	27	2	39
OTU_158569	41	14	15	6	6	23	14	11	9	14	25	10	31	5
OTU_662917	29	13	14	6	7	21	17	19	14	10	28	6	13	22
OTU_349809	16	32	40	10	5	12	13	5	16	6	0	18	24	22
OTU_4420417	12	2	3	37	4	0	6	6	6	0	4	110	2	27
OTU_234421	6	25	7	12	21	9	3	14	16	22	24	14	8	37
OTU_839684	2	2	6	19	16	3	3	8	19	13	15	12	8	91
OTU_165257	19	6	8	16	4	57	14	37	6	5	29	9	6	0
OTU_4466275	5	8	13	28	9	9	13	30	8	9	22	14	23	24
OTU_194417	13	10	6	3	55	4	0	17	14	28	4	12	23	25
OTU_300805	23	27	8	84	0	32	0	0	0	0	32	0	6	0
OTU_289306	34	18	18	25	0	19	14	33	3	3	3	8	16	17
OTU_157033	14	13	3	15	36	9	9	45	16	5	4	22	10	8
OTU_113041	5	16	1	15	7	54	12	8	3	17	51	4	0	15
OTU_273223	19	13	6	10	15	20	20	19	9	9	9	9	15	34
OTU_182142	17	8	11	7	12	4	40	27	19	7	18	20	15	0
OTU_537661	5	4	8	19	4	6	2	6	21	45	31	15	8	30
OTU_198209	11	13	71	1	25	4	5	34	1	12	0	5	5	17
OTU_137399	0	0	3	22	9	36	0	0	0	0	0	92	21	20
OTU_688800	17	30	6	7	30	14	9	16	22	5	11	13	6	17
OTU_178358	2	5	8	4	0	0	12	19	5	43	2	77	0	24
OTU_347575	7	14	75	2	21	4	8	25	1	17	1	12	0	12
OTU_153187	4	10	1	7	5	44	9	6	4	8	74	5	8	12
OTU_2398439	5	26	8	16	9	52	5	19	11	4	8	7	5	21
OTU_177153	18	16	10	16	4	47	8	19	9	9	19	6	3	12
OTU_4396655	18	17	79	1	16	6	12	12	0	10	0	8	2	15
OTU_204126	24	25	6	4	4	42	5	14	9	14	13	17	13	3
OTU_420168	19	49	26	4	12	28	8	20	6	2	3	0	13	3
OTU_110625	6	4	14	15	7	5	2	8	14	24	12	47	3	29
OTU_357765	7	6	8	4	41	8	0	27	4	38	6	23	10	7
OTU_136686	4	19	6	3	39	6	1	20	10	12	41	17	2	8
OTU_287691	11	12	77	3	14	7	5	27	0	10	0	6	2	14
OTU_1108356	5	14	1	11	0	22	16	3	93	1	8	1	0	12
OTU_322840	13	27	60	0	20	3	6	22	1	14	0	5	6	8
OTU_177342	8	11	18	8	41	12	13	12	4	6	12	6	8	25
OTU_179536	17	24	77	1	12	6	3	14	0	16	0	1	3	8
OTU_194151	11	29	65	2	12	7	6	19	3	12	1	1	3	10
OTU_161946	3	2	3	13	8	115	3	8	7	0	7	1	10	0
OTU_184296	27	20	32	10	0	18	9	5	6	10	0	17	11	15
OTU_586453	27	7	6	16	54	34	5	3	0	4	9	1	2	10
OTU_2256425	17	7	3	19	17	9	19	23	9	8	13	3	19	12
OTU_302629	7	1	6	13	2	7	2	8	14	31	29	17	3	36
OTU_185405	5	5	4	12	4	7	6	6	13	18	3	58	3	32
OTU_191945	14	26	70	1	23	6	2	9	1	10	0	1	2	10
OTU_545038	17	14	60	0	20	4	7	25	3	11	0	3	3	7
OTU_294064	27	11	90	0	0	0	2	0	0	0	0	17	2	25
OTU_178810	1	0	0	0	0	0	0	173	0	0	0	0	0	0
OTU_1602314	12	18	35	1	16	8	1	25	0	24	1	5	5	22
OTU_535375	19	32	89	1	0	0	1	0	0	0	0	9	0	22
OTU_215231	16	27	15	17	1	19	13	11	10	8	6	13	8	8
OTU_580907	5	16	1	1	63	1	3	5	28	31	6	4	8	0
OTU_179354	24	12	31	19	4	6	14	16	5	3	3	5	11	19
OTU_176726	2	2	6	0	18	3	0	2	69	27	19	6	10	8
OTU_174499	6	1	4	16	0	2	5	9	12	29	55	5	5	22
OTU_312515	24	11	35	22	5	6	16	9	8	8	0	4	13	10
OTU_305787	11	13	11	9	33	7	13	23	5	8	5	10	11	12
OTU_1521321	33	14	26	4	4	20	12	0	8	13	0	23	5	8
OTU_4361093	39	19	36	8	1	17	6	3	5	11	2	10	5	8
OTU_157162	16	4	20	10	2	21	10	36	12	7	16	1	13	2
OTU_272964	10	23	61	2	9	5	3	19	1	14	0	9	0	14
OTU_270860	5	2	36	3	0	10	5	6	14	52	14	5	0	17
OTU_47100	0	31	0	0	0	137	0	0	0	0	0	0	0	0
OTU_332317	21	32	85	2	0	0	0	0	1	0	0	9	0	17
OTU_837396	1	51	0	3	13	1	9	0	0	1	1	0	0	86
OTU_344108	5	1	28	7	1	17	8	2	6	57	22	1	0	10
OTU_173900	6	4	7	1	4	3	10	6	10	11	10	49	10	34
OTU_310945	14	19	32	15	7	7	20	19	9	5	1	1	10	5
OTU_3692427	1	14	3	2	5	3	10	41	1	2	2	1	45	34
OTU_1544606	33	19	33	6	5	22	6	2	5	8	1	15	8	0
OTU_556244	16	10	0	12	1	1	27	9	49	0	3	9	23	3
OTU_358858	1	8	22	4	14	28	0	19	5	8	6	10	11	24
OTU_318594	7	31	9	20	11	8	2	19	11	4	18	4	1	15
OTU_279492	11	11	3	11	32	7	7	9	8	1	18	37	3	2
OTU_128297	0	0	1	54	0	72	1	0	0	0	0	31	0	0
OTU_190241	8	22	8	40	38	2	7	17	0	1	3	1	10	2
OTU_334340	1	10	7	3	21	22	3	11	4	10	13	15	0	39
OTU_346275	23	7	13	24	10	15	5	2	14	7	16	8	8	5
OTU_261894	18	16	17	16	5	13	16	16	8	3	2	4	16	7
OTU_179662	1	11	1	4	16	9	2	12	6	6	18	31	18	20
OTU_158722	5	10	24	4	0	27	3	57	1	3	13	6	2	0
OTU_338852	12	17	19	2	57	0	2	0	4	0	8	19	11	2
OTU_179729	0	5	0	7	0	106	1	0	3	0	0	28	0	0
OTU_190676	30	11	1	24	4	18	10	20	10	2	6	3	6	5
OTU_214450	4	6	11	10	2	6	2	9	13	15	11	10	28	22
OTU_268581	17	7	7	28	0	13	3	2	12	11	20	18	3	7
OTU_290235	13	13	24	1	46	0	6	0	4	0	5	28	6	2
OTU_326180	19	16	17	1	41	0	3	0	4	0	8	26	8	3
OTU_276190	33	5	7	28	6	11	6	3	12	5	14	5	5	3
OTU_3841096	24	23	10	6	18	8	7	9	10	3	8	4	6	7
OTU_290607	4	4	8	12	9	14	6	9	10	17	3	28	5	14
OTU_186233	11	2	29	17	0	4	13	5	21	4	0	12	18	7
OTU_358007	19	5	10	1	8	11	24	5	2	4	16	19	14	4
OTU_2283112	17	6	10	6	5	8	1	0	8	14	4	21	23	19
OTU_2061739	88	0	1	0	0	4	0	42	0	0	0	5	2	0
OTU_174646	84	0	0	0	0	3	0	52	0	0	0	3	0	0
OTU_4349503	8	12	11	11	1	8	7	9	4	13	0	13	19	25
OTU_148722	2	10	8	8	2	9	3	9	17	8	16	13	24	12
OTU_274083	17	17	18	11	5	7	12	14	4	4	1	1	13	15
OTU_194388	25	10	7	20	2	10	1	0	13	10	22	10	5	3
OTU_334459	39	18	0	9	0	9	6	8	13	3	20	5	2	5
OTU_4366843	95	0	0	0	0	3	0	36	0	0	0	3	0	0
OTU_1817731	22	17	14	2	2	27	7	3	8	7	3	5	5	14
OTU_347115	2	109	1	1	0	11	5	0	0	0	0	4	0	3
OTU_3693042	2	2	0	10	2	1	1	3	6	28	39	5	0	36
OTU_2024346	5	2	17	17	4	3	3	0	10	31	13	8	2	20
OTU_146564	6	7	13	6	2	5	5	12	14	13	13	10	19	10
OTU_137043	17	7	24	6	36	0	3	0	4	0	6	24	6	2
OTU_185915	5	2	11	4	4	4	5	20	6	7	2	45	3	17
OTU_186358	0	0	0	0	0	0	0	134	0	0	0	0	0	0
OTU_188457	4	4	7	1	4	9	8	10	2	9	54	4	7	9
OTU_347189	5	0	1	7	0	7	2	6	5	23	32	13	2	29
OTU_332720	8	8	19	1	47	0	1	0	3	0	7	32	6	0
OTU_4352747	84	1	1	0	0	7	0	34	0	0	0	4	0	0
OTU_657491	0	2	0	3	33	27	9	5	3	25	6	3	6	8
OTU_311466	14	6	6	26	6	18	1	3	9	8	17	0	11	5
OTU_512919	4	19	8	11	68	10	0	0	0	0	4	4	2	0
OTU_189674	2	8	0	4	22	6	5	25	8	8	13	14	0	14
OTU_300763	6	6	13	9	2	9	2	28	9	14	2	9	8	12
OTU_4194837	14	7	1	8	6	20	2	5	6	29	2	14	2	12
OTU_195123	12	11	15	12	0	7	16	9	16	11	0	1	11	7
OTU_3421266	2	23	1	8	23	5	5	16	3	6	7	10	2	17
OTU_312464	14	4	7	6	5	8	7	16	10	5	4	15	3	24
OTU_324882	1	5	1	3	15	31	1	19	8	2	16	0	10	14
OTU_209327	27	11	6	15	4	7	14	9	6	7	9	4	5	2
OTU_4306036	10	12	19	0	7	4	9	9	4	3	3	8	13	25
OTU_179647	10	12	3	3	23	1	1	12	10	0	16	17	15	2
OTU_364341	11	22	3	2	20	5	3	16	3	6	7	5	10	12
OTU_4308127	1	7	6	0	31	16	10	2	4	26	4	5	5	7
OTU_1776714	25	29	21	1	1	19	1	0	0	1	0	9	3	14
OTU_322250	10	7	14	2	41	0	3	0	5	0	5	27	8	2
OTU_335615	7	14	1	0	26	3	0	16	3	9	16	4	6	19
OTU_347529	0	8	1	3	22	30	2	25	6	3	13	0	5	5
OTU_320768	11	19	25	8	4	5	5	2	1	8	4	17	4	10
OTU_197537	6	5	29	13	2	3	17	12	21	10	0	3	0	2
OTU_819328	1	22	6	18	15	11	10	5	9	8	2	3	0	12
OTU_311692	1	37	0	6	41	5	1	5	1	2	2	4	0	17
OTU_311078	2	22	1	15	28	5	0	16	0	2	4	4	3	20
OTU_362854	6	6	13	2	2	2	7	12	10	15	1	17	10	19
OTU_178763	69	0	0	0	0	3	0	45	0	0	0	5	0	0
OTU_667010	4	23	1	23	6	46	1	1	1	0	0	5	6	4
OTU_745431	0	27	4	12	20	14	14	0	9	12	1	5	0	3
OTU_157081	7	7	20	3	0	30	2	38	0	3	8	3	0	0
OTU_305946	58	0	0	0	0	4	0	58	0	0	0	1	0	0
OTU_4381338	8	8	3	16	10	2	7	16	5	10	4	5	8	17
OTU_337468	6	10	31	3	5	3	7	12	3	2	1	5	11	20
OTU_302932	2	14	26	0	14	6	5	16	0	10	0	9	3	14
OTU_271162	14	6	6	25	4	11	0	2	13	10	10	4	8	5
OTU_158625	21	14	8	11	11	6	3	10	3	2	4	1	13	11
OTU_197552	2	10	6	8	0	23	0	0	13	0	0	36	0	19
OTU_4428676	13	8	3	6	5	20	6	0	9	20	4	17	2	2
OTU_188225	0	4	3	7	1	12	23	11	10	10	20	0	2	12
OTU_332353	1	7	0	3	1	23	5	2	0	7	0	21	8	37
OTU_231952	6	22	21	8	5	20	2	3	1	5	4	4	2	12
OTU_309696	1	29	3	2	9	5	0	2	0	1	3	3	23	34
OTU_760263	0	1	19	3	0	8	71	2	0	2	2	0	3	2
OTU_192735	4	1	3	9	5	4	3	14	10	8	13	1	10	27
OTU_319455	12	16	14	9	4	31	5	3	4	3	3	3	2	2
OTU_1112762	19	7	13	2	1	28	2	9	13	2	0	4	8	3
OTU_208769	39	8	21	10	1	2	6	11	4	1	0	4	2	2
OTU_443620	14	10	11	17	5	16	5	17	1	1	1	1	8	3
OTU_191449	8	4	0	8	5	8	10	30	4	3	14	4	0	12
OTU_196315	12	10	25	0	10	4	2	16	0	5	0	10	2	14
OTU_114400	1	13	3	4	1	21	0	2	4	5	15	8	2	29
OTU_272213	8	10	4	4	1	15	8	12	5	6	2	14	2	17
OTU_4412022	8	13	0	30	4	1	6	20	3	8	0	10	2	3
OTU_299997	2	2	17	2	1	4	9	19	6	7	1	23	5	10
OTU_181074	1	62	3	0	4	12	1	3	3	0	0	4	2	12
OTU_446135	25	6	0	9	2	19	7	3	10	4	4	3	8	5
OTU_313274	8	13	4	2	2	12	6	9	6	7	15	0	6	14
OTU_309441	4	10	4	4	1	11	1	2	4	6	40	4	5	8
OTU_2154095	5	2	0	1	0	12	0	3	3	4	39	0	3	32
OTU_647215	12	13	11	11	4	9	6	9	3	6	2	3	3	12
OTU_278609	12	7	11	1	5	6	19	14	4	3	6	3	6	7
OTU_741599	4	4	0	0	5	3	5	2	34	11	19	10	2	5
OTU_248492	0	0	0	7	1	70	0	0	0	0	0	24	0	0
OTU_4353913	0	22	1	15	7	31	1	6	1	1	4	4	2	7
OTU_341322	2	6	1	4	18	19	0	11	3	3	27	3	0	5
OTU_3985360	36	8	3	7	0	8	2	6	4	5	13	0	5	5
OTU_4460847	7	2	3	7	7	9	7	9	8	4	11	22	3	2
OTU_650615	8	13	7	5	1	3	5	7	4	21	3	10	6	8
OTU_161238	8	10	4	7	4	4	8	2	12	8	0	14	13	7
OTU_247557	7	6	21	0	0	4	5	11	1	10	3	13	16	3
OTU_2417189	8	10	3	18	1	0	5	30	6	8	0	4	5	2
OTU_157246	17	3	4	2	43	3	0	11	2	2	1	1	3	7
OTU_422283	12	8	19	8	0	7	12	12	8	4	1	4	2	2
OTU_319708	4	10	43	0	11	6	3	8	1	6	0	1	2	3
OTU_2066542	2	7	1	16	14	27	2	2	4	4	3	5	2	8
OTU_575756	1	6	4	0	18	22	1	2	0	19	5	12	0	7
OTU_158563	14	5	1	9	0	16	3	2	5	25	3	10	0	3
OTU_330353	33	1	18	0	0	0	0	0	3	0	0	36	0	5
OTU_299187	0	7	10	4	4	5	1	0	6	22	13	1	3	19
OTU_325848	7	1	4	6	0	0	6	0	16	21	6	3	3	22
OTU_180468	24	7	7	15	1	13	8	1	3	3	0	0	8	4
OTU_192504	6	1	11	4	0	11	1	3	3	30	15	4	3	2
OTU_368615	5	1	0	12	1	3	10	19	9	1	20	6	5	2
OTU_113111	22	5	13	0	4	22	0	16	4	0	2	0	6	0
OTU_308734	6	7	3	7	1	3	12	9	12	2	5	23	2	2
OTU_197696	16	6	1	11	0	15	7	2	17	4	2	3	6	3
OTU_235065	0	4	1	10	0	16	6	10	18	0	0	4	16	8
OTU_173245	4	5	2	1	4	19	13	2	0	12	1	10	10	10
OTU_344133	2	0	6	0	0	1	3	17	0	18	1	38	0	7
OTU_4415649	0	0	0	1	86	0	0	0	0	0	0	3	0	2
OTU_113654	4	2	11	2	4	8	5	12	1	8	22	5	3	5
OTU_195015	0	10	6	3	0	12	0	0	12	0	0	28	2	19
OTU_241224	0	22	0	7	4	3	1	5	0	1	0	3	2	44
OTU_326968	19	0	22	0	6	0	0	0	3	0	0	35	0	7
OTU_188113	1	0	0	0	0	0	0	89	0	0	0	0	2	0
OTU_1813887	5	8	8	8	2	10	0	2	5	5	6	19	8	5
OTU_157498	2	0	1	7	30	2	1	6	6	2	4	12	6	12
OTU_189407	8	11	36	1	6	2	2	9	0	5	0	3	0	8
OTU_840961	0	12	4	0	6	8	0	0	9	1	1	14	3	32
OTU_318732	1	0	6	1	1	0	3	16	1	21	3	26	2	9
OTU_1089636	7	10	4	7	17	0	1	2	5	0	10	9	15	2
OTU_362765	10	7	3	7	2	10	1	14	3	2	5	12	5	8
OTU_268837	11	2	25	7	1	9	6	3	1	4	2	4	0	14
OTU_205613	0	6	3	7	21	5	0	19	5	7	0	6	3	7
OTU_198062	5	6	0	2	6	2	0	25	4	9	13	9	8	0
OTU_4326869	3	6	3	32	25	5	3	2	1	0	0	3	3	1
OTU_581933	10	2	3	7	1	12	2	5	5	1	11	5	13	10
OTU_271013	7	13	18	0	6	9	3	8	0	12	0	3	0	8
OTU_4328199	7	14	10	4	9	1	2	8	1	8	3	8	2	10
OTU_158846	5	11	3	2	25	0	5	11	14	1	9	0	0	0
OTU_343431	6	11	11	0	9	0	0	0	4	0	1	19	23	2
OTU_519880	1	4	24	0	0	3	16	11	0	1	11	9	6	0
OTU_4324964	53	0	0	0	0	1	0	32	0	0	0	0	0	0
OTU_186255	0	20	0	4	11	34	0	0	4	0	0	12	0	0
OTU_350834	25	19	4	13	11	10	2	0	0	1	0	0	0	0
OTU_293975	2	2	1	6	1	0	3	0	4	14	22	4	2	24
OTU_585914	2	5	5	6	1	5	8	7	5	3	0	14	12	12
OTU_210095	4	2	0	0	3	2	8	7	6	2	17	21	5	8
OTU_4463868	1	5	6	3	4	2	1	12	12	8	1	12	11	7
OTU_187126	0	14	2	7	7	12	9	1	6	12	2	4	0	8
OTU_321972	2	4	18	13	6	7	13	6	6	4	0	3	0	2
OTU_309720	17	5	0	9	4	7	1	9	12	3	10	0	0	7
OTU_628218	7	19	3	4	9	4	0	5	1	0	0	19	3	10
OTU_149188	16	16	3	3	4	29	6	0	0	1	0	0	2	3
OTU_1818318	2	7	8	7	4	11	1	6	5	3	3	13	8	5
OTU_304047	1	7	18	9	2	9	9	5	12	1	0	3	0	7
OTU_134517	46	0	0	0	0	36	0	0	0	0	0	0	0	0
OTU_291270	5	5	7	7	6	7	5	1	1	6	0	13	11	8
OTU_513685	5	2	0	9	0	7	6	25	1	2	0	0	5	20
OTU_183893	8	4	7	3	1	6	7	3	6	14	1	14	5	2
OTU_4453304	5	0	6	7	0	3	3	2	5	16	13	4	2	15
OTU_339013	1	6	18	11	7	6	7	3	13	2	0	0	0	7
OTU_564581	1	65	0	0	15	0	0	0	0	0	0	0	0	0
OTU_294754	4	5	0	0	0	8	0	0	0	4	49	1	6	3
OTU_4482891	4	30	6	12	14	10	0	0	0	1	0	1	2	0
OTU_197890	7	5	10	0	0	12	5	2	5	1	16	5	5	7
OTU_329191	2	4	3	2	15	2	5	6	8	4	4	17	0	8
OTU_175485	4	4	35	7	0	3	3	6	8	2	0	5	0	3
OTU_400599	23	4	1	9	0	6	6	6	8	0	4	4	3	5
OTU_318446	7	10	0	17	7	1	3	11	4	10	4	3	2	0
OTU_3694342	2	4	12	1	1	12	2	5	9	0	1	12	10	8
OTU_4355598	0	4	0	9	1	46	1	0	3	0	0	14	0	0
OTU_290251	5	0	0	7	0	7	0	0	27	16	15	1	0	0
OTU_355615	4	4	14	2	4	10	3	6	1	10	2	13	3	2
OTU_336627	12	5	3	6	0	3	10	11	5	0	5	8	3	7
OTU_342571	8	9	10	1	18	0	1	9	5	0	5	1	5	6
OTU_317041	0	11	3	1	11	2	2	12	5	5	4	14	3	5
OTU_320831	5	19	3	27	0	11	0	0	0	0	9	1	0	2
OTU_231169	6	0	11	6	0	10	3	3	4	10	4	4	6	10
OTU_182744	13	8	39	1	1	9	3	0	1	0	0	0	0	2
OTU_110192	4	6	18	7	5	4	6	12	3	2	2	0	3	5
OTU_214116	24	13	1	4	12	8	1	0	0	0	0	6	5	2
OTU_3390534	1	2	0	8	1	2	2	2	8	0	45	1	2	2
OTU_305016	4	10	10	4	0	18	0	0	10	0	0	15	0	5
OTU_4439469	10	2	3	4	5	2	5	5	21	4	11	1	0	3
OTU_763985	1	6	3	15	4	17	6	5	1	5	1	3	4	4
OTU_4370362	18	1	1	6	1	2	7	3	9	9	17	1	0	0
OTU_301062	0	2	0	2	25	2	3	2	3	6	4	9	5	12
OTU_274619	13	12	6	19	9	12	0	3	0	0	0	0	0	0
OTU_4393532	10	10	0	6	1	14	1	2	1	5	3	1	6	14
OTU_270385	14	4	7	7	0	4	9	8	6	7	2	1	5	0
OTU_3589405	10	5	3	3	7	2	5	2	18	5	9	0	0	5
OTU_308598	5	7	46	2	0	1	2	1	2	0	0	2	0	6
OTU_273431	21	7	0	0	0	25	7	2	3	0	1	1	2	3
OTU_439880	22	4	1	0	1	18	1	9	5	0	3	5	3	0
OTU_3221787	18	10	10	4	1	8	3	2	3	4	1	6	2	0
OTU_194236	5	8	3	10	1	15	7	2	0	5	4	4	0	7
OTU_627429	1	8	1	3	17	5	3	9	0	2	0	5	2	15
OTU_355312	6	13	0	0	2	4	2	3	1	4	10	6	5	15
OTU_264137	6	0	3	1	6	4	5	2	5	5	14	8	10	2
OTU_271880	12	10	6	4	6	1	5	8	1	2	2	3	8	3
OTU_308991	0	2	4	6	0	1	1	5	4	8	6	12	3	19
OTU_338640	1	4	4	0	1	8	12	3	5	7	6	10	6	3
OTU_1108378	2	35	4	3	7	3	1	3	3	0	0	1	5	3
OTU_157802	1	1	0	0	0	1	1	5	0	3	54	0	2	2
OTU_276404	5	10	11	7	5	7	2	2	0	3	1	3	6	8
OTU_221429	4	4	1	6	9	3	0	6	8	1	0	4	16	8
OTU_295556	4	5	0	1	14	0	6	2	9	4	4	5	6	10
OTU_148121	2	5	0	3	6	1	1	23	1	6	10	6	3	3
OTU_2104368	5	1	3	0	6	4	3	0	6	7	7	13	2	12
OTU_197624	8	1	3	4	6	2	0	12	3	6	3	6	3	12
OTU_311482	4	4	17	4	5	5	8	5	5	3	0	1	0	8
OTU_325977	0	2	3	3	18	1	0	16	4	8	4	0	0	10
OTU_331014	4	20	6	0	1	7	0	9	1	5	3	3	2	8
OTU_336063	1	1	0	17	1	2	9	3	8	2	9	0	5	10
OTU_195492	2	7	0	2	20	3	3	6	3	6	10	3	0	3
OTU_4322275	6	5	0	0	1	6	2	3	0	1	19	3	0	22
OTU_531238	7	2	1	1	7	0	1	19	5	10	1	3	3	8
OTU_2943548	7	11	1	2	5	0	2	16	1	5	8	5	5	0
OTU_320483	3	4	3	5	1	6	4	2	2	17	4	9	6	1
OTU_226338	25	18	0	1	2	2	0	3	6	0	2	4	2	2
OTU_223895	0	10	1	1	2	24	9	11	0	0	6	0	0	2
OTU_194995	2	5	3	2	9	8	1	0	10	6	0	4	8	8
OTU_176593	0	7	0	3	1	1	3	22	5	5	9	3	5	2
OTU_179864	0	13	1	3	12	8	6	2	6	5	1	0	0	8
OTU_730939	1	0	0	1	4	16	2	2	4	5	22	4	2	2
OTU_186194	13	5	6	4	0	11	8	9	5	1	0	1	0	2
OTU_307898	21	16	0	7	1	1	1	4	8	0	1	2	2	1
OTU_9710	23	5	1	4	1	3	1	3	8	2	8	3	0	3
OTU_174924	4	4	1	3	10	3	2	9	3	1	5	10	8	2
OTU_4343528	4	7	17	3	2	6	3	11	1	0	2	1	3	5
OTU_264764	4	7	10	7	2	3	5	9	3	1	0	1	6	7
OTU_182033	4	4	11	7	1	5	5	9	3	1	1	9	2	3
OTU_4296496	0	24	0	7	4	24	0	0	1	0	0	4	0	0
OTU_1141030	7	2	1	8	2	9	5	2	10	1	4	6	2	5
OTU_4431545	16	2	0	1	2	3	2	3	8	4	1	14	6	2
OTU_136127	1	8	7	4	1	8	2	9	10	1	1	4	2	6
OTU_197194	5	5	0	2	7	2	0	11	5	4	8	0	13	2
OTU_320972	10	5	17	9	0	4	1	3	0	6	0	5	2	2
OTU_176071	34	0	0	0	0	2	0	26	0	0	0	2	0	0
OTU_191975	7	1	0	4	0	16	7	3	0	0	1	6	18	0
OTU_176077	10	1	4	16	0	1	3	5	0	2	8	3	5	5
OTU_833458	8	6	3	0	2	9	0	2	0	0	8	8	5	12
OTU_545232	8	7	8	4	8	1	4	4	5	0	1	3	2	8
OTU_353593	5	1	6	3	0	0	13	9	3	1	4	6	0	12
OTU_324015	0	53	3	0	0	0	0	6	0	1	0	0	0	0
OTU_178959	13	6	3	8	2	7	6	9	4	1	0	0	3	0
OTU_157122	1	1	6	0	15	1	9	9	1	1	0	3	13	2
OTU_578857	2	1	7	6	1	9	2	0	5	14	2	9	0	3
OTU_4425571	13	4	0	6	0	4	1	6	8	0	8	6	3	2
OTU_190251	0	2	0	1	0	34	2	0	0	0	0	17	2	2
OTU_4453427	2	0	0	0	0	5	15	2	13	5	8	1	6	3
OTU_296535	2	14	3	1	4	8	2	0	0	2	1	0	8	15
OTU_847934	1	2	1	1	4	4	5	11	10	2	6	0	3	10
OTU_368412	4	1	8	0	1	4	10	6	4	6	3	6	2	5
OTU_196815	7	10	11	2	4	0	2	6	0	6	0	5	0	7
OTU_807548	1	7	3	1	12	6	0	17	3	0	0	0	0	10
OTU_179834	4	10	0	3	4	3	1	14	3	6	6	4	0	2
OTU_210867	1	2	4	4	1	7	0	3	1	2	31	1	0	2
OTU_4354486	13	6	4	4	0	4	1	0	5	3	3	3	3	10
OTU_4278525	2	2	14	10	2	4	4	2	11	5	0	2	0	1
OTU_316642	4	5	11	4	1	4	2	6	1	11	5	5	0	0
OTU_4442899	6	1	4	2	1	2	8	9	5	0	3	5	3	10
OTU_559353	1	6	4	2	10	8	3	8	1	0	0	4	2	10
OTU_844501	0	4	0	0	0	48	0	0	0	0	0	6	0	0
OTU_4448052	13	5	1	2	2	8	2	8	3	1	5	1	5	2
OTU_3989107	5	0	1	11	2	2	3	3	12	8	4	0	0	7
OTU_333166	5	2	3	4	0	7	0	6	8	7	6	3	2	5
OTU_294545	21	2	11	7	1	0	1	3	0	6	1	3	2	0
OTU_183686	5	1	0	11	0	2	1	0	0	0	32	0	5	0
OTU_4450415	2	6	1	2	0	13	3	3	3	4	5	10	2	3
OTU_175929	6	1	1	4	1	2	0	3	6	9	6	6	0	12
OTU_652823	18	7	18	2	0	1	3	0	0	2	1	1	2	2
OTU_523099	2	2	1	0	8	1	3	0	2	1	1	27	8	1
OTU_759751	1	1	3	1	1	2	5	3	1	11	4	17	0	7
OTU_180982	7	0	10	2	1	2	5	14	8	1	0	3	2	2
OTU_299267	20	4	2	4	1	3	1	1	5	2	7	2	2	2
OTU_190772	0	7	4	4	4	1	3	9	4	6	3	8	0	3
OTU_321106	0	0	6	4	0	0	2	5	5	15	4	6	2	7
OTU_263403	6	5	4	3	0	2	1	11	3	2	0	3	8	8
OTU_1857626	3	7	1	1	1	8	1	2	1	2	20	2	2	4
OTU_373909	7	4	3	6	2	5	3	6	4	1	4	5	3	2
OTU_271500	2	2	22	2	0	4	3	0	5	13	0	0	0	2
OTU_177697	1	4	6	2	0	5	6	6	4	9	5	4	3	0
OTU_181833	4	2	0	6	1	1	7	8	10	0	1	10	3	2
OTU_353285	2	11	1	0	2	4	0	11	0	1	2	6	3	12
OTU_186888	0	1	0	4	1	0	1	16	16	0	0	3	5	8
OTU_191222	11	5	8	2	1	10	1	3	1	1	3	0	6	2
OTU_210292	4	4	1	1	0	7	19	6	5	2	1	1	3	0
OTU_3439402	3	1	10	10	6	2	3	2	12	4	0	0	0	1
OTU_838685	2	1	0	6	0	9	2	25	0	2	2	0	0	5
OTU_266935	4	7	13	0	7	8	0	5	0	0	0	3	0	7
OTU_177913	0	2	0	2	0	36	2	0	0	0	1	10	0	0
OTU_189205	2	6	10	3	1	13	2	0	1	6	2	0	0	7
OTU_298163	14	2	3	6	0	4	5	3	1	4	1	0	3	7
OTU_542096	0	2	0	6	0	0	0	9	17	0	0	3	6	10
OTU_190607	4	2	0	0	0	14	0	2	1	3	14	0	2	10
OTU_275476	4	1	13	2	2	6	3	5	1	0	0	1	6	8
OTU_273928	4	7	3	0	1	6	1	3	1	8	1	8	2	7
OTU_254446	3	5	20	0	5	1	3	6	1	3	0	1	1	3
OTU_308802	3	4	20	0	5	2	2	6	0	4	0	1	1	4
OTU_273631	6	5	0	3	0	3	10	2	4	6	11	1	0	0
OTU_143970	5	2	3	3	6	1	2	8	1	7	4	4	2	3
OTU_189503	2	6	18	0	5	1	2	8	1	3	0	1	0	4
OTU_331150	8	0	4	1	2	0	5	3	3	7	2	12	2	2
OTU_49406	1	0	0	23	3	1	8	7	0	0	0	0	2	5
OTU_733028	4	6	0	0	4	9	2	5	0	1	17	0	0	2
OTU_196333	1	7	1	2	2	6	0	11	1	5	7	1	3	3
OTU_520231	6	10	0	0	0	5	0	0	0	2	22	0	0	5
OTU_306699	10	1	1	8	1	4	2	8	3	6	2	0	2	2
OTU_313086	2	8	0	11	0	1	1	8	8	3	0	4	2	2
OTU_193609	1	2	1	2	6	0	1	17	0	5	9	6	0	0
OTU_616067	2	5	1	0	6	1	2	14	3	0	1	13	0	2
OTU_259504	4	4	13	1	2	3	6	8	3	0	1	1	2	2
OTU_918313	0	10	1	11	2	22	1	0	0	0	0	2	0	0
OTU_152612	0	11	0	7	5	21	0	0	0	0	0	3	0	2
OTU_4379143	2	1	10	1	0	4	3	0	3	13	9	0	0	3
OTU_3204236	8	4	3	2	1	4	0	3	1	7	0	10	3	3
OTU_314703	8	0	7	4	0	4	0	2	1	2	11	3	0	7
OTU_4311620	1	2	6	1	0	10	2	3	1	1	0	14	4	4
OTU_4444262	5	7	3	2	0	6	0	3	3	4	0	10	3	3
OTU_228972	6	7	11	2	1	3	2	0	0	2	2	4	2	7
OTU_189840	10	5	10	3	1	2	3	0	3	4	2	3	0	3
OTU_291147	1	2	0	1	0	2	0	0	0	0	4	5	2	32
OTU_514988	6	5	19	0	4	1	1	5	0	3	0	2	0	3
OTU_197099	2	4	3	7	2	4	0	11	0	4	0	10	0	2
OTU_270382	5	4	13	0	6	2	1	6	1	3	0	3	0	5
OTU_180516	3	3	19	0	4	0	1	9	0	5	0	2	0	3
OTU_194526	2	1	1	5	0	18	2	2	9	1	2	3	1	1
OTU_307462	2	2	3	2	1	14	1	3	2	2	8	3	0	5
OTU_177301	7	24	0	0	1	5	1	0	0	0	0	0	0	10
OTU_348617	9	7	6	3	1	2	3	1	1	2	0	7	2	4
OTU_263744	5	6	10	3	7	4	5	3	1	0	1	0	3	0
OTU_215193	1	0	0	1	0	0	10	5	10	0	0	6	15	0
OTU_308359	7	7	0	1	1	3	0	2	0	0	0	13	6	8
OTU_1630017	4	4	1	3	0	3	0	3	4	3	7	10	3	3
OTU_349257	0	1	4	3	0	8	0	0	6	0	0	23	3	0
OTU_370190	2	5	11	0	4	2	1	7	1	5	1	3	0	6
OTU_326749	0	18	0	0	5	4	0	3	0	3	2	3	2	8
OTU_191803	5	4	16	0	5	2	2	7	1	2	0	1	0	3
OTU_610842	2	3	1	2	0	23	1	3	1	2	3	4	0	2
OTU_210073	1	2	0	1	0	7	2	2	1	2	17	4	0	8
OTU_288521	11	0	1	0	28	0	0	0	1	0	4	0	0	2
OTU_718358	10	7	6	2	12	3	1	3	0	1	1	1	0	0
OTU_260842	2	5	7	1	2	9	1	6	3	2	3	3	3	0
OTU_4421128	1	1	0	6	2	2	1	3	5	1	4	9	5	7
OTU_269243	2	5	18	6	1	3	0	3	5	0	0	0	2	2
OTU_195998	5	0	0	0	4	0	9	8	0	8	1	8	2	2
OTU_672440	0	10	3	10	4	15	0	0	0	0	1	1	0	2
OTU_194597	4	2	3	2	0	12	2	3	1	2	0	8	5	2
OTU_542126	1	5	3	4	4	9	5	0	3	5	0	3	1	3
OTU_309799	2	4	0	1	18	1	1	6	1	2	4	3	3	0
OTU_259275	11	0	7	4	0	8	2	8	1	0	2	0	0	3
OTU_189996	0	0	4	2	1	6	0	0	6	7	4	6	0	10
OTU_193868	2	5	0	0	17	1	0	2	5	6	2	1	5	0
OTU_4365109	1	0	0	2	0	2	1	2	4	6	21	5	2	0
OTU_130289	1	5	0	0	4	4	0	2	8	3	1	1	2	15
OTU_272319	1	0	3	1	1	3	0	9	3	5	2	10	0	8
OTU_1742070	4	4	4	1	0	4	1	0	1	5	2	5	6	8
OTU_4309131	4	0	3	3	1	1	3	3	3	6	1	6	8	3
OTU_334395	12	5	4	1	6	4	1	5	0	0	3	4	0	0
OTU_312070	5	6	13	0	5	4	0	5	0	2	0	0	0	5
OTU_513532	1	0	0	1	1	29	5	2	0	0	1	4	0	0
OTU_199212	4	2	0	0	0	7	2	0	1	2	19	1	3	3
OTU_301149	15	7	0	3	1	1	2	5	3	1	4	1	0	1
OTU_351734	1	7	0	11	1	0	2	6	3	5	3	5	0	0
OTU_574421	4	8	0	0	6	1	2	5	5	0	4	6	3	0
OTU_240746	1	1	3	1	0	13	0	2	1	2	9	3	0	8
OTU_230618	6	7	1	0	1	5	3	5	5	1	0	3	5	2
OTU_174882	0	22	3	2	2	3	1	0	1	1	0	4	0	5
OTU_264536	4	2	1	7	0	1	6	8	3	0	1	5	3	3
OTU_1105751	0	0	13	1	0	4	2	2	3	13	4	0	0	2
OTU_4409730	4	3	17	1	3	2	2	4	0	4	0	2	0	2
OTU_248126	2	4	18	0	5	1	1	3	0	2	0	3	0	5
OTU_399245	1	1	0	0	0	3	0	0	1	2	29	1	2	3
OTU_292909	0	7	1	2	6	3	1	5	3	2	2	4	2	5
OTU_524515	2	5	0	0	0	31	0	0	3	0	1	0	0	0
OTU_313701	0	16	1	2	4	3	0	0	1	1	0	1	8	5
OTU_171184	0	20	0	0	20	0	2	0	0	0	0	0	0	0
OTU_166869	10	5	1	6	1	2	5	2	1	0	3	0	3	3
OTU_299639	4	0	0	4	2	0	5	3	6	5	2	1	3	7
OTU_167646	0	4	4	0	33	0	0	0	0	0	1	0	0	0
OTU_188054	2	5	0	2	9	3	0	5	1	2	0	0	3	10
OTU_858999	1	1	3	1	1	4	8	1	7	6	3	1	2	3
OTU_193844	6	2	3	0	7	1	1	3	3	0	0	3	3	10
OTU_195258	4	13	13	0	1	0	0	0	1	1	0	1	0	8
OTU_297111	2	4	11	4	4	1	2	5	3	2	1	1	0	2
OTU_555945	4	5	12	0	4	1	2	5	1	5	0	1	0	2
OTU_1896700	2	4	15	0	5	3	1	4	0	3	0	2	1	2
OTU_1113289	8	6	4	1	0	8	1	0	1	7	0	5	0	0
OTU_195445	6	4	0	0	4	4	7	3	0	2	4	5	2	0
OTU_182600	2	5	13	1	0	3	2	0	0	3	0	1	6	5
OTU_190954	1	5	0	8	0	1	2	9	0	8	1	1	0	5
OTU_4437362	0	33	1	0	1	0	0	0	0	1	0	3	0	2
OTU_333412	1	0	3	2	4	0	7	3	0	3	2	9	2	5
OTU_358185	2	0	3	1	4	3	0	5	0	1	6	9	5	2
OTU_4341334	4	1	1	0	0	6	1	5	3	5	1	9	2	3
OTU_4443094	4	6	1	4	0	7	2	0	1	6	5	1	0	3
OTU_805699	0	4	1	0	0	13	2	0	16	0	3	1	0	0
OTU_2631113	13	5	3	1	0	5	0	2	0	4	6	0	0	1
OTU_4341886	5	2	5	3	1	4	2	2	1	3	6	4	1	1
OTU_316761	0	1	7	4	6	2	5	6	6	2	0	1	0	0
OTU_175836	1	2	0	2	1	4	2	3	0	2	3	13	2	5
OTU_189936	1	2	1	8	9	1	0	5	0	0	2	9	2	0
OTU_182061	0	1	3	2	0	7	2	6	3	4	4	3	0	5
OTU_4416646	2	2	1	3	1	5	3	12	0	0	1	5	3	2
OTU_28809	0	10	0	0	14	0	1	5	8	0	2	0	0	0
OTU_327149	2	0	1	3	0	13	0	3	4	3	3	3	2	2
OTU_291195	1	9	2	3	4	2	0	0	1	0	0	1	13	3
OTU_312156	2	4	1	12	1	1	2	5	4	3	2	0	2	0
OTU_4415965	4	0	0	1	1	1	0	3	1	1	1	0	24	2
OTU_3957916	6	2	1	2	0	0	7	3	1	1	1	5	2	8
OTU_298896	1	1	0	1	0	9	0	0	0	6	2	3	2	14
OTU_759816	7	2	0	2	2	5	5	5	0	0	2	5	2	2
OTU_4396250	1	0	0	0	4	1	1	6	1	13	0	4	3	5
OTU_158939	2	4	1	1	1	3	5	3	10	0	4	0	0	5
OTU_553245	1	6	1	6	1	1	1	5	5	3	0	6	0	3
OTU_214409	0	2	0	1	15	2	1	3	4	0	0	4	2	5
OTU_151870	1	19	0	1	2	0	1	3	1	0	0	4	2	5
OTU_188749	0	2	0	3	7	1	1	8	0	0	4	6	2	5
OTU_185805	1	0	0	0	0	3	2	0	9	1	0	3	0	20
OTU_300300	2	8	4	2	1	3	2	11	0	0	2	4	0	0
OTU_166099	1	1	1	1	5	1	7	7	1	1	0	6	6	1
OTU_389529	4	2	6	2	5	0	0	6	6	4	0	0	2	2
OTU_287978	0	1	0	0	0	2	1	0	3	0	0	3	0	29
OTU_4427459	0	2	0	0	0	23	1	2	1	0	0	9	0	0
OTU_527857	2	0	1	1	0	7	3	3	0	2	13	3	0	3
OTU_351835	4	1	0	4	5	5	3	3	0	2	3	1	2	5
OTU_91486	5	1	1	6	4	3	0	2	1	2	5	1	2	5
OTU_194888	7	4	1	2	5	3	2	5	1	2	1	0	3	2
OTU_133719	1	2	6	1	1	3	0	2	1	4	15	1	0	1
OTU_2675920	6	4	4	0	0	8	0	0	0	2	3	4	2	5
OTU_411486	6	1	4	0	2	0	1	0	1	0	3	18	2	0
OTU_4315789	0	0	0	3	0	22	5	0	1	0	0	6	0	0
OTU_173863	0	4	0	1	1	25	2	0	1	0	0	3	0	0
OTU_178746	14	1	0	2	0	4	1	3	0	2	10	0	0	0
OTU_536535	2	1	1	3	0	2	5	3	5	2	7	1	2	3
OTU_164071	4	0	8	0	0	9	0	0	0	4	12	0	0	0
OTU_4414388	11	5	0	2	1	2	1	2	1	3	4	1	2	2
OTU_290030	1	0	1	4	0	0	5	3	1	6	5	4	2	5
OTU_185914	0	4	0	12	9	1	0	8	1	0	1	1	0	0
OTU_274318	2	4	0	2	6	2	1	5	0	0	3	4	3	5
OTU_527988	7	0	0	0	10	0	2	5	4	0	4	0	0	5
OTU_189476	7	11	3	1	1	3	0	2	0	0	0	5	2	2
OTU_181035	5	0	6	2	0	0	5	5	3	4	0	0	2	5
OTU_4473883	0	11	6	2	1	1	1	0	0	0	0	0	6	8
OTU_304075	1	2	0	1	4	0	3	8	6	1	9	1	0	0
OTU_2951780	5	5	1	0	0	5	1	2	0	0	9	3	3	2
OTU_191816	6	2	6	1	5	0	0	3	8	0	0	0	3	2
OTU_760848	5	0	4	0	0	9	0	2	0	2	0	12	0	2
OTU_189138	2	5	1	2	5	0	1	8	1	0	5	3	2	1
OTU_181084	7	0	3	0	0	12	2	5	1	1	1	0	3	0
OTU_194269	6	2	0	8	0	5	3	2	3	1	2	1	2	0
OTU_3268451	0	6	0	3	0	6	2	0	1	0	0	0	0	17
OTU_179319	6	0	1	7	4	1	6	6	0	1	0	0	0	3
OTU_157957	1	7	0	1	1	4	0	0	4	2	4	4	2	5
OTU_183145	4	1	0	0	1	5	0	0	3	0	0	3	3	15
OTU_331571	4	1	7	1	1	6	0	3	0	4	3	5	0	0
OTU_550814	0	31	0	0	1	0	0	0	0	0	0	3	0	0
OTU_189053	1	0	0	0	0	2	0	0	3	0	0	4	3	22
OTU_584137	0	0	0	0	7	2	1	2	5	1	1	9	0	7
OTU_369763	2	16	0	2	2	1	0	2	1	0	0	4	2	3
OTU_551419	0	8	0	1	0	0	1	2	3	5	0	8	0	7
OTU_186851	10	8	0	8	0	2	0	0	0	0	1	0	2	3
OTU_184211	0	4	4	2	1	9	0	3	1	0	2	3	0	5
OTU_181603	1	7	4	3	4	2	0	0	0	0	0	0	6	7
OTU_196047	0	5	0	6	2	1	0	2	0	2	1	0	15	0
OTU_353782	1	1	8	3	1	1	3	9	1	2	0	1	0	3
OTU_3443119	4	1	0	1	1	1	1	6	8	1	8	0	0	2
OTU_2272351	0	7	3	2	4	3	0	8	1	2	0	1	0	3
OTU_323746	2	7	7	0	4	2	0	5	0	3	0	1	0	3
OTU_4379646	0	1	4	1	0	0	2	3	4	5	2	9	0	3
OTU_180610	1	6	0	0	9	0	2	5	3	2	2	4	0	0
OTU_195203	0	1	0	2	0	1	1	0	4	6	6	4	0	8
OTU_250784	13	5	3	1	0	3	0	0	1	2	2	3	0	0
OTU_188037	0	5	1	1	1	5	0	0	5	5	2	3	0	5
OTU_293665	1	0	3	3	0	2	0	2	0	4	2	6	2	8
OTU_361375	1	0	0	1	1	2	0	2	4	8	3	4	2	5
OTU_980289	0	4	0	1	1	4	0	8	1	6	1	3	2	2
OTU_509101	0	0	1	0	0	0	0	0	0	5	0	0	26	0
OTU_268978	0	1	0	1	3	5	0	4	2	1	12	0	2	1
OTU_192930	5	6	4	0	1	2	3	2	0	0	3	1	3	2
OTU_349024	0	7	3	0	0	2	1	0	3	0	0	0	8	8
OTU_182271	0	1	0	2	0	5	6	5	3	4	1	5	0	0
OTU_197250	1	0	3	1	7	2	0	3	1	0	1	4	2	7
OTU_291179	0	0	3	6	0	2	0	0	5	7	1	3	0	5
OTU_308136	7	4	6	2	2	3	0	5	0	0	1	0	2	0
OTU_174695	0	4	0	1	6	0	2	2	3	2	2	5	2	3
OTU_192774	2	2	3	0	6	0	1	2	3	2	3	3	0	5
OTU_4361101	0	8	7	0	0	1	0	2	4	0	1	3	3	3
OTU_1646171	1	2	0	1	0	7	8	6	1	1	1	0	0	3
OTU_415427	0	0	0	1	1	9	1	9	3	0	3	1	3	0
OTU_337013	0	0	0	0	1	6	1	0	0	3	5	5	2	8
OTU_335670	0	2	1	0	7	0	2	2	1	2	3	1	0	10
OTU_168383	1	2	0	1	2	3	5	3	3	2	1	1	2	5
OTU_4354477	14	1	0	3	1	1	1	2	1	1	4	1	0	1
OTU_313495	7	1	1	1	2	6	1	0	1	1	4	1	0	5
OTU_592649	0	28	0	0	1	0	0	0	0	0	0	0	1	1
OTU_408513	4	2	3	2	0	2	6	5	5	1	0	1	0	0
OTU_4314258	1	0	0	1	0	0	1	2	0	6	2	10	5	3
OTU_186134	0	0	4	2	1	1	1	3	0	7	1	4	2	5
OTU_4414725	0	0	4	0	4	2	1	0	12	4	2	0	2	0
OTU_188348	1	2	0	0	6	2	1	10	4	0	0	3	1	1
OTU_155932	0	6	0	3	0	13	2	0	1	0	0	5	0	0
OTU_570049	0	1	1	0	2	5	3	0	1	3	4	1	2	7
OTU_367176	2	2	2	6	0	2	1	2	6	0	2	2	3	0
OTU_4365940	2	6	1	2	14	2	0	3	0	0	0	0	0	0
OTU_2795125	1	4	1	9	4	5	0	2	0	0	1	1	2	0
OTU_3973340	0	0	6	2	0	2	1	0	3	9	6	1	0	0
OTU_195222	1	2	0	1	5	0	1	0	8	2	0	5	2	3
OTU_3770098	1	1	8	1	0	9	1	1	2	1	0	1	2	2
OTU_4422727	5	13	3	0	0	2	1	0	1	1	1	1	0	2
OTU_4343981	0	5	0	0	0	6	2	0	17	0	0	0	0	0
OTU_331472	0	4	0	1	4	1	1	3	1	2	4	1	3	5
OTU_311445	2	2	1	0	0	5	0	5	1	1	1	5	0	7
OTU_279431	0	4	0	0	2	0	1	2	0	3	11	0	2	5
OTU_539647	7	0	8	0	2	0	0	0	0	0	0	13	0	0
OTU_186092	4	6	7	0	1	0	0	3	1	5	0	3	0	0
OTU_4467447	1	5	10	0	0	1	0	2	0	0	0	1	0	10
OTU_290472	0	0	3	0	0	0	0	5	0	4	1	14	0	3
OTU_292544	0	0	0	0	0	0	0	5	0	4	1	17	0	3
OTU_248902	0	2	0	2	6	4	1	0	4	0	2	0	5	3
OTU_254600	0	17	0	1	2	2	1	0	0	0	0	1	5	0
OTU_353691	4	11	0	3	4	6	0	0	0	0	0	1	0	0
OTU_614182	13	2	0	1	0	3	1	2	1	0	4	0	0	2
OTU_546456	1	0	1	1	1	7	1	0	0	5	3	3	0	6
OTU_259911	0	0	0	0	0	0	0	0	0	0	22	0	0	7
OTU_300910	0	0	0	0	0	3	0	0	3	5	5	6	0	7
OTU_177161	0	2	0	0	0	1	1	0	4	1	0	1	2	17
OTU_3430932	7	6	1	2	0	1	0	2	0	3	0	3	2	2
OTU_539328	2	8	3	0	2	3	0	2	1	1	2	0	1	4
OTU_182431	1	2	0	4	4	0	3	6	4	0	0	1	2	2
OTU_303027	1	0	1	0	0	1	1	8	0	3	1	3	2	8
OTU_316496	1	2	10	0	5	2	1	2	0	2	0	1	0	3
OTU_4364237	2	4	6	1	0	0	1	12	0	0	0	3	0	0
OTU_300865	0	1	1	0	0	14	0	0	0	2	8	0	0	2
OTU_331113	1	1	0	0	0	9	3	3	0	2	4	1	2	2
OTU_527709	1	0	0	0	2	0	2	2	3	5	3	1	6	3
OTU_324820	1	0	1	2	0	3	7	3	0	2	0	9	0	0
OTU_199067	0	1	0	4	8	0	0	4	2	1	0	4	1	3
OTU_332718	0	4	7	0	2	2	0	0	0	2	0	0	8	3
OTU_351659	4	6	0	3	0	0	0	0	0	3	1	3	5	3
OTU_843454	0	0	3	0	2	1	0	0	0	5	7	5	0	5
OTU_188001	5	2	4	6	0	0	1	2	0	1	1	1	2	3
OTU_179907	0	0	7	0	0	8	0	0	3	8	1	1	0	0
OTU_361186	0	1	0	1	0	4	2	0	3	1	0	0	2	14
OTU_3428181	4	0	1	2	0	4	2	3	3	0	0	5	2	2
OTU_561171	0	0	0	0	5	0	0	0	10	3	2	1	5	2
OTU_177702	1	0	0	1	2	0	1	3	0	5	0	12	0	3
OTU_208022	0	12	8	0	0	4	0	0	0	0	0	4	0	0
OTU_318320	7	0	7	0	2	0	0	0	0	0	0	11	0	1
OTU_470117	5	2	0	2	2	2	7	0	1	0	3	0	0	3
OTU_181903	0	6	3	0	0	10	1	0	1	0	0	1	3	2
OTU_184248	8	1	0	2	0	1	8	0	0	2	1	0	2	2
OTU_2210028	1	4	0	10	0	0	2	6	1	2	1	0	0	0
OTU_192720	2	1	0	3	5	0	1	9	0	1	5	0	0	0
OTU_571642	5	2	1	2	0	3	1	2	4	3	3	0	0	1
OTU_583117	12	0	1	1	0	1	0	12	0	0	0	0	0	0
OTU_275288	5	1	8	2	1	3	2	3	0	0	0	0	2	0
OTU_193852	1	0	0	0	0	2	0	0	4	1	0	0	0	19
OTU_4354103	4	0	6	0	3	0	0	0	0	0	0	12	0	2
OTU_675863	8	1	1	0	0	13	2	0	1	0	0	0	0	0
OTU_4422556	2	1	0	0	0	8	0	0	3	0	9	0	0	3
OTU_180659	2	4	3	0	0	10	1	2	0	0	0	0	2	2
OTU_3115852	1	1	0	8	0	1	0	2	1	0	0	4	6	2
OTU_145575	1	4	0	0	1	2	1	0	6	0	0	1	2	8
OTU_288168	1	2	1	1	0	6	0	3	0	1	0	4	0	7
OTU_306020	4	5	3	3	0	0	2	0	0	2	0	4	1	2
OTU_4470092	0	0	6	1	2	0	1	1	7	0	3	2	3	0
OTU_181718	0	1	0	0	0	0	0	2	0	12	0	1	0	10
OTU_192180	4	1	3	6	0	4	1	0	0	1	1	1	2	2
OTU_309795	1	2	0	2	0	2	1	6	0	0	7	3	0	2
OTU_697548	0	8	0	1	7	0	0	5	0	0	0	0	0	5
OTU_66186	2	0	3	1	0	2	3	2	3	2	0	3	3	2
OTU_234113	0	4	1	0	6	0	2	2	0	1	0	3	0	7
OTU_187233	7	0	9	0	1	0	0	0	0	0	0	9	0	0
OTU_291997	0	0	3	1	0	0	2	5	0	1	1	5	0	8
OTU_3943182	6	0	0	0	0	0	0	20	0	0	0	0	0	0
OTU_335263	0	0	1	1	11	4	0	2	0	0	1	0	3	2
OTU_196136	0	0	0	3	1	0	0	0	3	9	0	1	0	8
OTU_3409355	0	0	0	3	0	1	1	0	1	0	3	3	3	10
OTU_262935	1	2	0	0	0	0	0	0	10	0	11	1	0	0
OTU_2442706	11	5	4	1	1	0	0	0	0	2	0	1	0	0
OTU_161762	1	0	0	0	0	1	1	3	0	5	0	3	3	8
OTU_311859	0	1	0	7	1	1	3	5	3	1	1	0	0	2
OTU_4473596	2	2	0	1	0	1	1	3	0	0	1	10	2	2
OTU_368236	0	1	3	0	0	1	3	3	3	0	0	3	3	5
OTU_299295	1	0	0	0	2	1	1	8	4	0	3	0	3	2
OTU_184309	0	0	1	0	0	3	2	2	3	3	0	4	0	7
OTU_179148	0	4	0	0	2	0	0	6	0	1	7	3	0	2
OTU_242917	2	2	4	0	6	0	1	0	1	0	1	6	1	1
OTU_354905	5	0	5	0	2	0	0	0	1	0	0	11	0	1
OTU_290647	0	0	22	0	2	0	0	0	1	0	0	0	0	0
OTU_264123	5	0	6	0	2	0	0	0	0	0	0	10	0	2
OTU_195799	0	0	1	0	0	9	0	0	0	1	5	0	6	2
OTU_181537	0	0	0	0	1	5	1	0	0	1	5	0	6	5
OTU_288379	0	2	0	0	0	9	0	0	0	0	7	1	2	3
OTU_320468	1	8	1	3	1	0	1	3	1	4	0	1	0	0
OTU_173442	7	1	3	0	0	5	0	2	1	1	4	0	0	0
OTU_272444	0	0	1	0	0	4	3	0	1	5	1	4	3	2
OTU_4341194	0	4	1	2	0	4	1	0	0	4	2	1	0	5
OTU_522433	1	1	2	3	4	0	2	1	1	4	0	1	2	2
OTU_261799	1	0	1	1	1	3	0	3	1	1	4	4	2	2
OTU_349246	4	0	0	2	0	3	6	2	1	0	3	1	2	0
OTU_360717	1	1	0	0	1	2	2	0	12	0	0	0	0	5
OTU_180633	2	0	0	0	1	2	0	0	13	0	0	1	0	5
OTU_567715	0	1	0	0	4	0	0	0	10	3	3	0	3	0
OTU_434089	8	5	7	0	0	0	1	0	0	0	0	1	2	0
OTU_342014	4	0	8	0	2	0	0	0	0	0	0	9	0	1
OTU_4381555	0	1	1	3	0	1	1	2	0	4	1	8	0	2
OTU_370183	0	1	0	1	0	1	1	0	4	0	0	4	2	10
OTU_149909	0	0	0	0	0	4	0	0	3	0	0	0	2	15
OTU_4310136	2	0	0	0	0	1	1	5	3	3	1	5	0	3
OTU_335018	1	0	0	0	0	2	16	0	1	0	0	0	3	0
OTU_1113282	0	4	0	0	0	17	0	0	0	0	0	0	0	2
OTU_4425663	0	3	0	3	2	11	0	2	0	0	0	1	0	1
OTU_296330	4	1	0	0	1	2	2	2	0	1	6	1	3	0
OTU_263957	1	6	3	0	1	1	2	3	0	2	0	1	0	3
OTU_3924627	1	0	0	0	0	0	1	0	0	5	9	0	0	7
OTU_179512	2	0	7	1	4	1	1	2	0	1	0	1	0	3
OTU_174545	0	1	0	0	0	2	1	2	6	0	0	1	2	8
OTU_153291	2	0	2	0	0	0	0	1	0	7	8	0	0	3
OTU_187623	1	1	9	3	1	0	1	1	3	1	0	1	0	1
OTU_351607	1	0	2	0	1	0	1	2	0	3	11	0	0	2
OTU_189884	3	2	4	1	1	1	2	0	1	2	1	2	0	3
OTU_4302904	0	22	0	0	0	0	0	0	0	0	0	1	0	0
OTU_191330	0	0	1	1	0	0	1	2	0	4	2	0	0	12
OTU_181036	0	0	0	0	0	2	0	0	3	0	0	1	2	15
OTU_182764	5	0	7	0	3	0	0	0	0	0	0	8	0	0
OTU_851733	2	0	11	0	4	0	0	0	1	0	0	5	0	0
OTU_179449	0	4	3	0	0	2	2	2	0	3	0	5	2	0
OTU_185883	2	1	6	0	0	3	0	2	3	0	0	3	0	3
OTU_353131	5	1	0	0	0	1	2	2	3	1	1	3	2	2
OTU_174853	1	0	0	0	0	3	0	5	0	5	4	3	0	2
OTU_145304	2	4	3	2	1	4	1	1	2	0	0	1	1	1
OTU_275397	0	0	6	1	0	1	0	0	3	0	1	8	3	0
OTU_330333	4	1	4	3	1	0	1	0	1	1	0	0	3	3
OTU_4356466	0	2	1	1	2	1	1	0	3	1	1	1	3	5
OTU_258412	4	1	1	0	0	1	2	1	1	1	9	1	0	0
OTU_328825	1	0	0	0	2	0	2	0	3	0	4	5	3	2
OTU_157121	1	1	2	0	2	1	2	2	3	1	3	4	0	0
OTU_179623	0	1	0	0	0	0	2	0	8	1	0	0	2	8
OTU_269172	0	5	1	0	5	3	0	2	0	3	0	1	2	0
OTU_4452051	0	0	3	0	0	1	1	0	0	2	7	3	2	3
OTU_358100	0	0	0	0	0	3	0	0	3	1	0	0	0	15
OTU_575261	1	0	0	0	0	0	1	0	1	3	0	9	0	7
OTU_110660	0	4	3	0	0	6	1	2	0	1	3	0	2	0
OTU_174163	0	2	0	0	0	2	0	2	5	0	0	4	2	5
OTU_193950	0	4	0	0	0	4	0	2	0	0	1	8	0	3
OTU_314029	1	2	0	0	1	0	2	2	1	2	5	1	2	3
OTU_907241	2	4	0	0	1	1	1	5	0	3	1	2	1	1
OTU_4419650	1	2	0	8	1	6	0	2	1	0	0	0	0	0
OTU_113278	0	2	0	0	0	5	1	3	0	2	4	1	0	3
OTU_139177	0	0	4	0	0	4	10	0	0	0	2	1	0	0
OTU_146314	0	4	0	0	0	9	0	0	5	0	0	3	0	0
OTU_308759	7	1	0	1	2	4	0	0	0	0	1	3	2	0
OTU_4295826	1	5	1	4	4	4	0	2	0	0	0	0	0	0
OTU_307217	0	0	0	4	2	1	1	5	1	3	1	1	2	0
OTU_187409	5	1	1	1	0	5	1	2	0	1	1	1	0	2
OTU_4397402	7	0	4	0	2	0	0	0	0	0	0	6	0	2
OTU_316144	0	4	1	2	1	1	0	3	1	2	1	1	2	2
OTU_574038	0	0	1	0	0	0	1	2	1	2	0	6	0	8
OTU_231028	0	0	10	2	0	4	1	3	1	0	0	0	0	0
OTU_2177996	0	7	3	0	6	1	0	2	0	2	0	0	0	0
OTU_278098	1	1	0	0	0	0	1	5	0	1	1	1	2	8
OTU_299858	0	0	0	3	0	1	0	2	1	2	1	9	0	2
OTU_4174105	0	1	0	0	0	3	1	2	1	0	3	3	0	7
OTU_831301	1	0	0	0	4	0	2	6	8	0	0	0	0	0
OTU_1557179	0	1	0	6	0	0	0	6	0	3	0	3	0	2
OTU_183620	0	4	0	0	1	0	0	6	1	1	0	3	2	3
OTU_191656	1	2	2	2	1	0	2	2	1	2	0	2	1	3
OTU_167187	1	5	0	3	5	0	0	0	1	1	0	1	0	3
OTU_1600780	1	2	3	4	0	5	0	0	0	1	2	0	0	2
OTU_364227	0	2	0	1	0	5	1	0	0	2	3	3	3	0
OTU_260705	0	0	0	1	0	4	5	0	0	6	1	0	0	3
OTU_277442	4	1	3	1	1	1	3	0	0	0	1	4	0	1
OTU_332660	2	0	1	0	6	0	0	0	0	3	0	5	0	3
OTU_196242	1	1	0	1	0	0	0	3	0	4	4	1	2	3
OTU_179534	1	0	0	1	1	2	2	0	8	0	0	0	0	5
OTU_519545	0	0	0	6	0	9	0	2	0	0	1	0	2	0
OTU_300418	0	11	0	1	1	3	1	0	0	0	0	1	0	2
OTU_641987	2	0	0	0	1	6	0	2	0	0	4	0	2	3
OTU_177005	0	1	0	0	0	1	1	0	6	0	0	1	0	10
OTU_308339	0	1	0	4	2	1	1	2	3	2	0	4	0	0
OTU_178082	0	1	1	2	0	1	0	0	1	0	0	9	3	2
OTU_818516	0	17	1	0	2	0	0	0	0	0	0	0	0	0
OTU_331657	1	5	0	0	1	3	1	0	1	1	1	4	0	2
OTU_4111715	8	2	0	1	0	1	0	1	1	1	3	0	1	1
OTU_202600	4	1	1	0	4	2	1	0	0	4	0	3	0	0
OTU_331850	0	2	0	0	0	2	2	0	4	0	0	3	0	7
OTU_191108	0	5	4	0	2	0	1	0	0	0	1	0	0	7
OTU_48899	1	0	1	0	0	0	0	3	0	0	13	0	1	1
OTU_344422	1	0	0	0	0	4	1	0	0	1	1	3	2	7
OTU_345158	0	2	6	0	2	1	1	3	0	2	0	1	2	0
OTU_195177	0	1	0	1	0	0	1	2	0	4	3	1	0	7
OTU_2688034	1	1	0	1	1	1	1	3	3	1	1	4	0	2
OTU_4362337	0	2	1	0	0	3	1	2	0	3	0	4	2	2
OTU_158742	2	2	0	2	1	0	2	3	3	0	0	0	5	0
OTU_174740	1	2	1	1	0	0	0	6	0	3	2	0	2	2
OTU_237063	0	4	0	0	6	6	0	0	1	0	0	3	0	0
OTU_1106290	1	0	4	0	0	1	1	2	1	0	0	8	0	2
OTU_4296218	1	1	10	1	0	1	0	5	0	0	0	1	0	0
OTU_295012	0	4	0	0	9	0	0	5	0	0	0	0	2	0
OTU_4357147	0	1	0	0	0	9	1	2	1	0	0	5	0	0
OTU_542857	5	2	1	0	1	3	3	2	0	1	0	1	0	0
OTU_198636	1	0	0	0	0	4	1	0	1	0	0	0	0	12
OTU_317646	4	5	0	3	0	0	1	0	1	2	0	1	0	2
OTU_3563387	2	2	0	1	0	1	1	2	0	5	0	5	0	0
OTU_301156	0	1	6	1	0	4	0	0	1	4	1	1	0	0
OTU_352022	0	1	0	2	0	1	1	2	0	6	0	3	0	3
OTU_311230	0	1	1	1	1	0	0	0	1	0	4	3	5	2
OTU_1579254	1	2	1	0	0	3	0	2	1	2	1	4	2	0
OTU_193165	2	5	0	6	4	0	0	2	0	0	0	0	0	0
OTU_743781	2	0	6	0	0	1	2	3	0	0	0	0	3	2
OTU_334370	0	0	3	1	2	0	1	2	1	0	0	4	5	0
OTU_265175	2	2	0	0	0	2	0	3	0	0	0	3	2	5
OTU_336133	0	1	0	0	0	1	0	0	4	0	0	1	0	12
OTU_186350	0	1	0	0	0	13	1	0	0	0	0	3	0	0
OTU_312586	0	0	1	3	0	0	0	0	1	2	7	1	0	3
OTU_177228	2	1	1	0	1	4	1	2	0	1	1	1	0	3
OTU_289569	0	12	0	3	0	3	0	0	0	0	0	0	0	0
OTU_4331723	1	1	0	2	1	2	1	3	3	0	1	0	3	0
OTU_182984	1	2	1	0	2	1	1	2	0	0	5	3	0	0
OTU_351880	1	6	1	0	0	0	2	3	0	1	0	1	0	3
OTU_182030	0	1	0	2	1	1	0	3	1	2	1	1	0	5
OTU_289636	0	2	1	2	0	0	0	0	0	4	2	0	0	7
OTU_3557915	1	0	0	0	0	0	0	2	1	5	6	0	0	3
OTU_187702	1	0	0	2	0	5	1	3	3	0	1	0	0	2
OTU_197782	4	1	3	2	1	2	1	3	0	1	0	0	0	0
OTU_185951	0	1	0	0	1	2	0	0	4	0	0	0	2	8
OTU_4433737	0	0	0	1	0	1	0	0	0	0	7	0	2	7
OTU_514008	0	1	0	0	12	1	0	2	0	0	0	0	2	0
OTU_185391	0	2	0	2	4	1	0	6	0	1	1	1	0	0
OTU_157012	2	4	0	0	0	3	2	0	0	0	0	3	2	2
OTU_178242	0	4	1	0	2	2	0	2	0	1	1	0	2	3
OTU_304080	2	2	1	1	1	0	1	0	2	1	0	1	1	5
OTU_4406818	1	2	0	1	0	1	4	2	1	1	1	1	2	1
OTU_321290	0	1	1	0	2	0	0	2	0	5	1	4	2	0
OTU_188145	1	1	0	1	3	2	0	3	1	1	1	2	0	2
OTU_176401	0	0	1	0	1	1	1	3	0	1	4	4	0	2
OTU_327049	0	1	0	0	1	1	2	2	5	1	0	3	0	2
OTU_4058515	4	1	1	1	6	1	0	2	0	0	0	0	0	2
OTU_275235	1	0	7	0	0	1	0	3	1	0	0	3	0	2
OTU_177060	0	0	0	0	4	1	0	2	3	0	2	4	0	2
OTU_2497335	2	1	0	4	0	0	0	0	1	1	0	5	3	0
OTU_306315	5	1	1	0	0	0	1	0	3	1	0	2	3	0
OTU_189925	1	0	0	1	0	4	0	0	3	0	5	0	0	3
OTU_516873	1	6	0	4	0	3	0	0	0	1	0	0	0	2
OTU_361365	1	1	0	0	2	4	0	0	0	2	0	0	2	5
OTU_4351107	1	0	0	0	0	1	0	0	1	4	5	0	2	3
OTU_301727	0	2	1	3	0	0	0	0	0	6	0	5	0	0
OTU_190658	8	0	3	0	0	2	2	0	0	0	0	0	2	0
OTU_197929	1	0	0	0	1	0	2	3	5	0	0	0	5	0
OTU_214214	2	4	0	0	0	0	1	0	0	2	6	0	0	2
OTU_1760821	0	2	0	2	1	2	0	2	0	0	0	1	0	7
OTU_261511	0	1	0	0	1	4	0	2	1	2	1	0	0	5
OTU_320009	0	0	0	0	0	3	1	0	0	0	0	1	0	12
OTU_708285	0	0	1	1	0	5	0	3	0	1	1	1	2	2
OTU_1569569	1	1	1	0	0	2	1	5	1	0	0	0	2	3
OTU_362450	4	2	0	1	1	3	0	2	0	0	2	1	0	1
OTU_302641	1	1	7	1	0	4	0	3	0	0	0	0	0	0
OTU_175308	1	0	0	0	0	2	0	0	4	0	0	0	0	10
OTU_99774	0	0	0	0	0	0	2	2	4	4	0	0	5	0
OTU_329420	0	2	1	1	0	1	0	3	1	1	0	3	2	2
OTU_4380668	1	0	8	0	0	1	1	3	0	1	0	0	2	0
OTU_191797	0	0	14	0	2	0	0	0	1	0	0	0	0	0
OTU_414089	0	4	3	0	0	1	1	0	1	2	0	3	0	2
OTU_293600	0	0	0	6	0	0	0	3	0	1	0	3	2	2
OTU_1141218	1	0	0	1	6	1	0	2	0	0	2	1	1	2
OTU_341823	1	2	0	0	1	2	0	0	1	1	5	0	0	3
OTU_318959	1	2	1	1	2	3	1	0	1	0	0	2	0	2
OTU_578511	0	1	0	0	4	0	2	2	0	0	0	0	3	4
OTU_111771	0	1	1	3	0	1	1	3	0	1	4	1	0	0
OTU_185588	1	0	1	1	0	0	0	0	1	3	3	1	2	3
OTU_681370	0	6	0	0	2	0	0	0	0	0	0	0	5	3
OTU_316892	0	1	0	1	0	4	0	0	1	1	0	6	0	2
OTU_291794	0	11	1	0	0	1	1	0	1	0	0	1	0	0
OTU_2883968	0	2	1	0	1	7	0	2	0	0	0	2	1	0
OTU_4361006	0	2	1	3	0	0	1	2	0	4	1	0	0	2
OTU_158360	0	4	0	1	1	6	0	0	3	1	0	0	0	0
OTU_268026	0	1	4	1	0	1	1	2	0	2	0	1	0	3
OTU_1775194	0	1	1	0	0	1	2	0	0	1	2	3	0	5
OTU_510286	0	2	0	0	9	0	0	0	1	1	0	3	0	0
OTU_330947	1	1	0	0	1	3	0	0	3	1	2	0	2	2
OTU_263546	0	1	3	0	6	3	0	2	0	1	0	0	0	0
OTU_346316	1	0	4	1	0	1	0	0	4	1	4	0	0	0
OTU_186272	4	1	1	1	1	4	0	0	0	1	1	0	1	1
OTU_4331364	0	0	0	0	0	0	0	0	6	4	3	1	2	0
OTU_199555	0	0	0	0	7	1	0	0	0	1	2	3	0	2
OTU_7366	0	0	0	3	1	0	0	0	0	0	0	8	2	2
OTU_77723	1	2	1	0	0	1	0	2	0	0	2	5	0	2
OTU_326940	1	1	6	1	0	2	0	0	0	1	1	3	0	0
OTU_167373	0	0	0	0	0	1	0	0	3	1	0	3	0	8
OTU_191180	0	1	0	0	1	0	2	8	3	0	0	1	0	0
OTU_313452	1	1	1	1	0	0	0	2	3	1	2	0	2	2
OTU_158331	1	1	0	1	4	1	1	2	4	0	0	0	0	1
OTU_4425495	0	0	0	0	0	0	0	16	0	0	0	0	0	0
OTU_350256	8	0	1	1	0	2	0	0	0	0	0	0	3	0
OTU_815828	0	1	0	3	0	9	0	0	0	0	0	1	0	1
OTU_321706	1	1	0	0	0	4	0	0	1	1	7	0	0	0
OTU_799034	1	1	1	0	0	1	1	0	1	3	4	0	0	2
OTU_1105211	1	2	0	0	1	1	3	0	4	0	2	1	0	0
OTU_708190	5	1	0	0	1	2	1	0	0	2	0	0	3	0
OTU_110706	0	2	3	4	0	0	0	0	0	2	0	1	3	0
OTU_573110	0	0	0	0	0	3	0	2	1	1	4	1	3	0
OTU_158771	1	1	1	1	1	10	0	0	0	0	0	0	0	0
OTU_341752	0	1	1	3	0	0	2	0	1	1	1	3	0	2
OTU_510524	0	1	0	3	0	2	0	0	8	0	0	1	0	0
OTU_4094866	5	0	0	2	0	1	0	0	1	0	0	6	0	0
OTU_198009	0	1	0	0	1	0	1	6	1	1	4	0	0	0
OTU_322723	2	1	1	1	5	0	0	0	0	0	0	3	2	0
OTU_102424	2	0	3	0	0	3	0	3	0	1	0	0	0	3
OTU_193125	0	4	0	1	0	2	0	0	1	1	0	3	3	0
OTU_271563	1	1	1	0	0	0	1	2	1	1	1	3	0	3
OTU_342575	0	2	0	2	4	0	1	5	0	0	1	0	0	0
OTU_182708	0	0	1	0	1	1	0	2	0	0	2	1	5	2
OTU_198363	0	5	1	0	1	3	0	2	0	1	0	0	0	2
OTU_197397	0	0	0	0	0	1	0	0	4	0	0	0	0	10
OTU_346524	1	0	3	0	1	0	3	5	0	0	2	0	0	0
OTU_591399	0	0	0	0	1	3	0	2	1	0	0	3	0	5
OTU_158297	0	0	0	0	0	0	0	5	0	2	7	1	0	0
OTU_105921	0	0	0	0	1	2	0	0	3	0	0	4	0	5
OTU_583089	0	0	0	0	0	0	0	2	0	7	0	1	0	5
OTU_102471	0	0	3	0	1	1	0	0	1	0	1	3	0	5
OTU_264461	0	0	3	0	0	1	0	0	1	1	2	0	0	7
OTU_189624	0	0	0	0	4	0	0	2	1	1	2	0	2	3
OTU_189517	0	1	0	0	0	0	0	2	1	0	0	3	0	8
OTU_175910	0	0	0	0	4	0	1	8	0	0	0	0	2	0
OTU_310247	0	0	0	0	0	0	0	12	0	0	0	1	0	2
OTU_303269	1	1	0	1	1	2	1	2	0	0	1	1	1	3
OTU_185722	0	0	0	0	0	0	0	15	0	0	0	0	0	0
OTU_2544963	6	2	0	3	1	0	0	0	0	1	0	1	0	0
OTU_184036	1	0	0	0	0	8	0	0	1	0	1	1	2	0
OTU_14106	1	2	1	0	0	4	1	2	0	0	0	0	3	0
OTU_684858	8	2	0	1	0	0	0	0	0	2	1	0	0	0
OTU_185937	0	0	1	2	2	1	0	0	0	1	2	0	3	2
OTU_217109	1	0	0	2	0	0	3	2	1	1	1	0	0	3
OTU_177308	0	1	0	0	0	1	1	0	0	2	6	1	0	2
OTU_4383924	1	1	0	3	1	1	1	2	0	1	1	0	0	2
OTU_4429536	1	0	0	1	9	0	0	0	1	2	0	0	0	0
OTU_183362	1	1	3	1	0	3	0	0	0	2	2	1	0	0
OTU_179657	0	5	0	2	0	0	2	0	0	0	2	1	2	0
OTU_193219	2	0	1	0	0	0	1	2	0	2	0	1	5	0
OTU_264507	0	0	1	1	4	0	0	0	4	0	1	0	3	0
OTU_313155	1	1	0	1	1	0	1	0	0	2	1	4	0	2
OTU_4471351	1	0	1	0	5	0	1	2	0	2	1	1	0	0
OTU_784040	1	0	0	1	1	2	0	2	0	3	1	1	0	2
OTU_4314603	1	2	0	0	5	3	0	2	1	0	0	0	0	0
OTU_177062	2	0	0	0	0	2	0	0	3	0	0	0	2	5
OTU_287445	1	1	0	0	0	1	0	0	4	0	0	0	2	5
OTU_181969	1	2	0	0	2	0	0	2	0	0	2	1	2	2
OTU_196713	0	0	0	1	2	0	0	3	1	0	0	5	0	2
OTU_181961	1	4	0	6	0	0	0	3	0	0	0	0	0	0
OTU_769075	1	0	1	1	1	0	0	2	0	0	5	0	0	3
OTU_110144	0	0	0	0	10	0	0	2	0	2	0	0	0	0
OTU_253914	0	4	0	0	4	1	1	0	0	1	1	0	2	0
OTU_296041	0	0	3	1	0	0	0	0	1	4	3	0	2	0
OTU_144884	2	0	1	0	1	0	0	2	0	0	0	3	0	5
OTU_328972	0	1	4	0	0	2	0	0	0	2	2	3	0	0
OTU_3829957	8	1	0	0	0	0	0	1	0	1	1	1	0	1
OTU_189443	1	0	0	0	0	3	0	0	3	0	2	3	0	2
OTU_261132	2	0	1	1	0	2	1	2	0	1	0	2	1	1
OTU_196139	0	3	0	1	1	0	0	2	1	0	2	3	0	1
OTU_1107473	0	0	0	0	1	0	0	0	3	0	1	9	0	0
OTU_99891	0	0	0	0	0	0	0	2	5	0	0	0	0	7
OTU_313816	0	0	1	0	4	0	0	5	0	0	1	1	0	2
OTU_581014	0	1	0	0	4	0	1	2	0	1	0	3	0	2
OTU_292091	0	0	13	0	1	0	0	0	0	0	0	0	0	0
OTU_1983368	0	1	0	3	2	0	1	2	1	0	0	0	3	0
OTU_199698	0	2	1	2	0	1	0	0	2	0	0	1	2	2
OTU_99508	0	0	1	2	2	5	0	2	0	0	1	0	0	0
OTU_218095	0	1	0	2	1	2	1	0	1	0	0	1	2	2
OTU_578016	1	0	3	3	0	0	0	0	1	2	0	0	0	3
OTU_264585	5	2	1	0	0	1	0	0	0	0	1	0	0	3
OTU_175550	0	2	0	1	2	2	0	2	0	0	1	0	0	3
OTU_328724	0	2	0	1	1	4	0	2	0	1	1	1	0	0
OTU_4483095	1	4	1	0	2	5	0	0	0	0	0	0	0	0
OTU_774047	5	0	0	0	1	2	0	0	0	0	2	0	0	3
OTU_1111782	1	0	0	0	0	6	1	0	0	0	0	3	2	0
OTU_289938	0	0	0	1	0	9	1	0	0	0	0	2	0	0
OTU_4357148	2	0	1	1	0	1	1	2	0	1	1	1	0	2
OTU_833381	0	4	0	0	0	7	0	0	0	0	0	0	2	0
OTU_262673	0	2	0	0	2	1	0	2	0	0	0	1	0	5
OTU_4144205	1	0	1	2	0	0	0	0	0	1	0	3	0	5
OTU_321228	1	0	1	0	0	0	1	2	0	1	3	1	0	3
OTU_322087	0	1	1	0	2	0	0	0	0	1	0	3	2	3
OTU_4440624	0	1	0	0	0	4	0	0	0	2	4	0	0	2
OTU_300103	0	0	0	0	0	3	0	0	1	2	1	3	0	3
OTU_180067	1	0	1	2	0	7	0	1	0	0	0	1	0	0
OTU_513440	0	0	4	1	0	0	1	0	0	6	1	0	0	0
OTU_350337	0	0	0	0	0	1	0	2	0	1	3	0	3	3
OTU_4404181	0	1	0	0	6	0	0	2	1	0	3	0	0	0
OTU_295590	0	2	4	0	4	0	0	0	1	0	0	0	0	2
OTU_266948	1	1	0	0	0	0	0	0	0	1	1	4	0	5
OTU_4030287	0	1	0	0	0	0	1	0	0	0	1	10	0	0
OTU_4089774	1	0	0	2	4	0	0	5	0	0	0	1	0	0
OTU_593686	0	1	0	0	1	0	0	3	0	1	0	0	2	5
OTU_310877	0	0	3	0	0	1	2	0	3	2	2	0	0	0
OTU_196346	0	0	8	0	5	0	0	0	0	0	0	0	0	0
OTU_2137077	1	1	0	0	0	0	1	2	0	1	1	3	0	3
OTU_192055	2	0	0	0	0	0	0	9	1	0	0	1	0	0
OTU_327383	0	0	0	0	0	3	0	0	0	0	0	3	0	7
OTU_532235	0	1	4	0	0	0	0	2	0	4	1	1	0	0
OTU_292228	0	0	3	0	0	1	0	0	5	2	0	0	0	2
OTU_3903651	0	0	3	0	5	1	0	2	0	0	0	0	2	0
OTU_176957	2	0	1	0	0	0	1	1	3	1	3	1	0	0
OTU_182157	1	3	3	1	0	0	0	2	0	0	0	1	0	2
OTU_299419	0	0	0	0	4	0	0	2	3	1	0	1	0	2
OTU_175377	2	0	0	2	0	7	0	0	0	1	0	0	0	0
OTU_2360869	2	0	0	8	0	2	0	0	0	0	0	0	0	0
OTU_287507	0	0	4	1	0	2	0	0	0	2	1	0	0	2
OTU_299355	2	1	1	0	0	1	0	0	0	0	3	1	3	0
OTU_1125298	1	0	0	1	1	1	0	0	0	0	0	0	5	3
OTU_189899	0	0	1	0	0	2	3	3	1	1	0	1	0	0
OTU_3185810	0	0	0	6	0	1	1	0	1	2	0	1	0	0
OTU_197418	3	0	0	1	2	1	2	1	1	0	0	1	0	0
OTU_813654	2	1	0	0	1	1	0	0	1	1	3	0	2	0
OTU_193972	0	1	0	0	1	1	2	0	0	0	0	0	0	7
OTU_589076	0	0	0	0	0	5	2	2	1	0	0	0	0	2
OTU_4314256	1	2	0	0	7	0	0	1	0	0	0	1	0	0
OTU_289379	0	2	0	0	1	0	0	0	0	2	2	0	0	5
OTU_839964	5	1	0	0	1	0	1	0	1	0	0	3	0	0
OTU_180638	0	1	0	0	0	1	0	0	0	1	5	0	2	2
OTU_515594	1	0	0	2	0	0	1	6	1	0	1	0	0	0
OTU_298858	1	0	1	0	0	0	3	2	0	0	0	5	0	0
OTU_312992	0	5	0	0	4	2	1	0	0	0	0	0	0	0
OTU_197979	2	0	0	0	0	1	0	0	3	0	0	1	0	5
OTU_292310	0	0	0	0	0	3	0	0	4	0	0	0	2	3
OTU_190649	0	1	0	0	0	0	1	3	0	2	2	0	0	3
OTU_548587	0	0	1	1	0	2	0	0	0	0	0	3	0	5
OTU_4402751	1	2	0	1	1	0	0	1	3	0	2	0	0	1
OTU_179188	2	1	1	0	0	0	0	2	0	4	0	0	2	0
OTU_288417	0	4	1	0	1	1	1	0	0	0	0	0	2	2
OTU_174532	0	4	0	1	2	0	0	0	0	0	1	4	0	0
OTU_4437592	0	0	3	0	0	1	1	0	0	2	0	0	0	5
OTU_875709	0	0	3	0	1	0	0	0	1	4	3	0	0	0
OTU_354971	0	0	0	0	7	0	0	0	0	0	0	3	2	0
OTU_303414	0	0	7	0	0	2	1	0	0	1	1	0	0	0
OTU_4464065	0	1	1	1	0	1	0	0	0	1	2	3	0	2
OTU_2985051	0	0	0	1	1	0	7	0	0	0	0	0	0	3
OTU_195374	0	1	0	1	1	0	0	0	0	2	0	3	2	2
OTU_196314	0	0	1	0	0	2	0	2	0	1	0	3	0	3
OTU_293101	0	5	1	0	0	2	0	0	0	0	0	4	0	0
OTU_289622	0	0	11	0	1	0	0	0	0	0	0	0	0	0
OTU_621700	1	1	10	0	0	0	0	0	0	0	0	0	0	0
OTU_4331360	0	0	0	2	0	1	0	2	3	2	0	0	0	2
OTU_179572	0	4	0	0	1	0	0	2	0	3	2	0	0	0
OTU_561466	0	0	1	0	0	1	0	2	0	3	0	3	0	2
OTU_361108	0	0	0	0	0	1	0	2	0	1	0	4	2	2
OTU_579541	0	0	3	0	0	1	0	2	0	1	0	3	0	2
OTU_179573	0	0	0	1	0	4	2	0	0	1	0	1	2	0
OTU_313602	0	0	0	0	2	4	0	0	0	4	0	1	0	0
OTU_4471139	0	0	1	0	1	3	2	0	0	0	2	0	2	0
OTU_4435400	0	1	0	3	0	1	0	0	1	2	1	0	0	2
OTU_579444	2	4	1	0	0	2	0	0	0	1	0	1	0	0
OTU_3851578	0	0	0	3	0	3	0	0	0	1	1	3	0	0
OTU_196905	2	1	1	1	0	2	1	2	1	0	0	0	0	0
OTU_174747	0	1	0	1	0	4	0	0	0	0	3	0	0	2
OTU_743082	0	0	0	0	11	0	0	0	0	0	0	0	0	0
OTU_266255	2	0	1	1	0	2	0	2	0	0	0	1	2	0
OTU_187932	0	0	0	0	0	1	1	0	1	0	0	1	0	7
OTU_342666	0	4	1	1	1	0	1	0	0	0	1	0	0	2
OTU_328313	0	4	0	2	2	0	0	3	0	0	0	0	0	0
OTU_640999	0	0	0	0	5	0	1	2	1	0	1	1	0	0
OTU_289469	0	1	0	0	0	0	1	0	1	1	0	5	0	2
OTU_188881	0	1	0	0	4	3	0	2	0	1	0	0	0	0
OTU_2676432	0	10	0	0	1	0	0	0	0	0	0	0	0	0
OTU_3486521	0	0	0	0	0	1	0	0	3	3	1	0	0	3
OTU_196349	1	1	3	0	1	2	0	2	0	1	0	0	0	0
OTU_186555	0	0	0	0	0	0	0	3	1	1	3	0	0	3
OTU_569581	0	1	3	1	0	0	0	0	0	3	3	0	0	0
OTU_208927	0	0	0	3	1	0	0	2	3	0	2	0	0	0
OTU_300102	0	1	1	1	0	0	0	2	0	0	5	1	0	0
OTU_264155	0	2	0	0	1	0	0	0	0	0	0	4	2	2
OTU_303919	2	0	1	0	0	0	3	1	1	0	0	3	0	0
OTU_4442774	0	0	0	0	5	1	0	2	0	0	3	0	0	0
OTU_312530	1	2	0	0	0	0	0	2	0	2	0	4	0	0
OTU_196390	0	0	0	1	0	0	0	2	1	0	4	1	0	2
OTU_316781	1	0	0	0	0	0	0	2	0	1	0	4	0	3
OTU_566243	4	1	0	1	0	1	0	1	1	0	1	1	0	0
OTU_114348	1	1	3	0	0	1	0	3	0	0	0	0	0	2
OTU_178608	0	0	1	0	1	0	1	2	3	1	0	0	2	0
OTU_268620	0	0	0	0	0	1	0	0	3	4	1	0	0	2
OTU_2374993	5	0	0	0	0	0	1	2	3	0	0	0	0	0
OTU_184322	0	1	0	1	0	0	0	2	0	2	2	3	0	0
OTU_4311959	0	0	0	0	0	0	0	2	0	0	0	4	3	2
OTU_335408	0	4	0	0	1	0	0	0	2	0	1	1	0	2
OTU_161423	0	0	0	0	0	0	0	11	0	0	0	0	0	0
OTU_336559	0	0	0	0	0	0	0	11	0	0	0	0	0	0
OTU_354741	2	2	1	2	0	0	0	0	1	0	0	0	2	0
OTU_344527	1	2	0	0	0	1	0	0	0	1	5	0	0	0
OTU_4314126	0	5	0	4	0	1	0	0	0	0	0	0	0	0
OTU_292381	0	1	0	0	0	2	0	0	0	1	4	0	2	0
OTU_196194	4	0	1	1	1	0	0	0	0	0	0	0	0	3
OTU_188138	0	4	0	1	0	1	1	0	1	1	0	1	0	0
OTU_182269	0	0	2	2	0	1	1	2	0	1	0	1	0	0
OTU_180130	0	1	1	0	0	5	0	0	0	0	0	3	0	0
OTU_4439488	0	2	0	6	0	0	0	0	0	0	0	0	2	0
OTU_564806	0	2	0	0	0	1	1	2	0	0	0	1	0	3
OTU_310033	0	1	1	0	4	0	0	0	0	0	1	0	0	3
OTU_319784	0	2	3	1	0	0	1	0	1	0	0	0	2	0
OTU_191579	0	0	0	1	0	0	0	0	0	3	0	1	0	5
OTU_202829	0	0	0	0	0	0	0	0	0	0	0	0	10	0
OTU_197539	1	0	0	1	2	1	0	0	0	0	0	3	0	2
OTU_186122	0	2	0	2	0	1	0	2	0	0	0	1	0	2
OTU_229455	1	1	0	0	1	0	1	2	0	0	4	0	0	0
OTU_519763	4	2	0	1	0	0	1	2	0	0	0	0	0	0
OTU_274422	1	0	3	0	2	0	0	1	0	1	0	0	0	2
OTU_269068	0	0	3	0	0	1	2	2	1	0	0	1	0	0
OTU_344523	0	2	0	1	0	2	0	1	0	1	1	1	0	1
OTU_741139	1	0	8	0	0	0	0	0	0	0	0	1	0	0
OTU_3756485	0	0	0	0	0	1	0	2	0	3	1	0	3	0
OTU_3055324	1	0	0	0	0	2	0	0	0	1	0	4	0	2
OTU_349145	0	1	1	0	0	1	1	2	0	1	1	0	0	2
OTU_586920	0	0	0	0	0	1	1	0	3	1	4	0	0	0
OTU_176323	1	0	0	0	0	0	0	0	0	3	2	4	0	0
OTU_351357	1	0	4	0	0	0	1	0	0	1	0	3	0	0
OTU_2132002	0	0	1	0	0	0	0	0	3	4	2	0	0	0
OTU_317113	0	2	0	0	0	0	0	0	4	0	0	4	0	0
OTU_157154	1	1	0	0	1	2	1	0	0	0	0	2	0	2
OTU_212807	2	0	0	1	0	0	0	2	0	0	2	3	0	0
OTU_180975	1	0	3	0	0	0	1	2	0	3	0	0	0	0
OTU_301270	0	0	3	0	0	0	0	0	0	1	0	3	3	0
OTU_179460	0	0	0	0	0	0	1	0	0	0	1	8	0	0
OTU_323463	0	2	0	0	1	0	0	2	0	0	1	0	2	2
OTU_566391	0	2	0	1	1	1	0	1	0	0	0	1	2	1
OTU_4377328	0	0	3	0	0	0	1	0	0	3	0	3	0	0
OTU_558019	1	0	0	0	0	0	0	0	3	2	1	3	0	0
OTU_589234	0	4	0	0	0	0	0	0	0	3	0	3	0	0
OTU_322464	4	0	0	0	0	0	0	2	1	0	1	0	0	2
OTU_325419	0	0	10	0	0	0	0	0	0	0	0	0	0	0
OTU_230252	0	0	0	3	0	5	0	0	1	0	0	0	0	0
OTU_353577	1	1	1	0	1	3	0	0	0	1	0	1	0	0
OTU_168716	0	1	0	1	0	4	0	0	1	1	0	1	0	0
OTU_294748	0	0	0	0	0	9	0	0	0	0	0	0	0	0
OTU_267073	2	0	0	1	1	1	2	0	0	0	0	0	0	2
OTU_2108562	0	0	0	0	0	1	1	0	0	0	0	1	6	0
OTU_179625	1	2	0	1	0	2	0	0	0	2	0	1	0	0
OTU_528067	0	2	0	0	0	6	0	0	0	0	1	0	0	0
OTU_349862	1	1	0	0	0	1	1	0	1	2	1	1	0	0
OTU_261590	1	0	3	0	0	0	1	1	0	2	0	0	0	1
OTU_323386	6	1	0	0	1	0	0	0	0	0	0	1	0	0
OTU_185084	2	0	0	1	0	1	1	0	4	0	0	0	0	0
OTU_30067	2	0	0	0	0	0	1	0	0	1	4	1	0	0
OTU_266061	0	0	0	1	0	1	0	0	0	1	3	0	3	0
OTU_298833	0	1	0	0	1	0	0	0	1	1	0	0	2	3
OTU_3568684	1	0	3	0	0	1	1	0	0	0	0	0	3	0
OTU_355817	0	4	1	1	2	0	0	0	0	0	1	0	0	0
OTU_360385	0	0	0	0	1	2	1	0	0	3	0	0	0	2
OTU_325540	0	1	0	0	0	1	0	0	0	2	2	0	0	3
OTU_298254	0	0	0	0	0	0	6	0	0	3	0	0	0	0
OTU_181205	0	0	0	0	0	0	1	0	0	0	4	1	0	3
OTU_136604	4	0	1	1	0	1	0	0	0	1	1	0	0	0
OTU_276478	0	1	3	0	0	0	0	2	0	2	0	0	0	1
OTU_183572	1	2	0	3	1	0	0	2	0	0	0	0	0	0
OTU_176853	1	2	0	0	1	0	0	2	0	0	0	0	0	3
OTU_190931	0	0	0	0	0	6	0	2	0	0	0	1	0	0
OTU_194340	1	0	1	0	0	2	0	0	1	1	0	3	0	0
OTU_193672	0	2	4	0	1	0	0	0	0	2	0	0	0	0
OTU_299659	0	4	1	0	1	1	0	0	0	0	1	1	0	0
OTU_188079	0	0	0	1	1	0	0	0	0	0	2	0	0	5
OTU_1138850	1	4	0	0	0	0	0	0	1	0	0	0	0	3
OTU_191025	0	1	0	0	2	0	0	0	0	1	0	1	2	2
OTU_175972	2	1	0	0	0	0	0	0	0	1	0	1	2	2
OTU_335550	0	1	0	0	5	0	0	0	0	0	0	1	2	0
OTU_4225004	0	2	0	1	0	0	0	2	0	1	0	0	0	3
OTU_193678	1	2	1	0	0	0	2	0	1	1	0	0	0	1
OTU_191884	1	0	0	1	3	0	0	3	0	0	0	0	1	0
OTU_183804	0	0	0	0	0	3	0	0	0	0	3	1	0	2
OTU_190961	0	0	1	0	0	1	0	0	0	2	2	1	0	2
OTU_4383820	0	1	0	0	0	0	0	3	1	3	0	1	0	0
OTU_183438	0	1	0	0	4	0	1	0	0	1	0	0	2	0
OTU_4410863	0	0	0	0	0	2	1	0	0	0	4	0	0	2
OTU_1026524	1	1	1	1	0	0	0	2	0	0	0	1	0	2
OTU_269103	2	0	3	0	0	1	0	0	0	0	3	0	0	0
OTU_302407	1	1	0	0	0	0	0	3	1	0	3	0	0	0
OTU_197600	0	0	0	0	0	1	1	0	0	3	2	0	0	2
OTU_192240	1	0	0	0	0	2	0	2	0	2	1	1	0	0
OTU_743693	0	0	1	0	0	3	0	0	2	3	0	0	0	0
OTU_4463532	0	0	1	0	0	1	1	2	0	0	3	1	0	0
OTU_361702	0	0	0	0	2	1	0	2	0	0	1	1	2	0
OTU_193850	0	0	0	1	2	0	0	2	0	1	1	0	2	0
OTU_228787	1	1	0	1	0	1	0	2	0	0	1	0	0	2
OTU_196191	4	0	0	0	0	0	1	2	1	0	0	1	0	0
OTU_297796	0	2	0	0	0	1	1	2	0	1	0	0	0	2
OTU_187338	0	0	0	1	5	0	0	2	0	1	0	0	0	0
OTU_4433947	2	0	0	0	0	1	0	6	0	0	0	0	0	0
OTU_288075	0	2	0	0	0	1	0	3	0	1	0	0	0	2
OTU_4383953	0	0	7	1	0	0	0	0	1	0	0	0	0	0
OTU_174716	4	2	0	0	0	0	0	2	1	0	0	0	0	0
OTU_4397737	0	2	0	0	4	0	0	2	0	0	0	1	0	0
OTU_146586	1	1	3	0	1	0	0	0	3	0	0	0	0	0
OTU_291715	0	1	7	0	1	0	0	0	0	0	0	0	0	0
OTU_4469007	0	0	0	0	0	1	0	0	0	3	3	0	0	2
OTU_306306	2	0	3	0	1	0	0	0	0	0	0	3	0	0
OTU_182116	0	1	0	0	0	0	0	0	3	0	0	0	0	5
OTU_297334	0	1	0	0	0	0	0	0	0	0	0	3	0	5
OTU_213870	0	0	0	0	0	2	0	3	1	0	0	3	0	0
OTU_842291	0	0	3	0	1	0	1	0	0	1	0	3	0	0
OTU_195756	0	2	0	0	0	0	0	5	1	1	0	0	0	0
OTU_566899	0	4	0	0	0	3	0	2	0	0	0	0	0	0
OTU_579244	0	0	3	0	0	0	1	0	1	0	0	0	2	2
OTU_4405482	0	0	1	0	0	0	0	2	0	3	0	1	0	2
OTU_179557	0	1	0	0	0	0	0	0	0	2	1	3	0	2
OTU_157238	0	2	1	0	0	2	0	0	0	0	2	1	1	0
OTU_172081	0	2	1	0	0	1	1	1	0	0	1	0	1	1
OTU_324322	0	0	0	0	0	2	0	5	0	0	0	0	0	2
OTU_198184	2	0	0	0	0	0	0	3	1	0	0	2	1	0
OTU_4372612	1	0	0	0	0	0	0	8	0	0	0	0	0	0
OTU_295938	0	0	0	0	0	0	0	3	0	0	1	3	0	2
OTU_177626	2	0	0	2	0	0	0	0	1	0	0	0	3	0
OTU_1109539	1	0	0	2	1	1	0	0	0	3	0	0	0	0
OTU_293473	1	1	1	3	0	0	0	0	0	0	0	0	2	0
OTU_334562	0	0	0	0	2	1	1	0	0	0	1	0	0	3
OTU_113430	0	0	1	0	2	1	0	0	0	1	0	0	0	3
OTU_301585	0	0	0	0	0	2	1	0	0	0	1	1	3	0
OTU_205962	1	1	0	0	2	2	0	0	0	0	0	0	2	0
OTU_314304	0	0	1	0	0	0	2	0	1	1	2	1	0	0
OTU_429862	0	0	0	0	0	0	8	0	0	0	0	0	0	0
OTU_4312512	2	1	0	4	0	1	0	0	0	0	0	0	0	0
OTU_345301	1	1	1	0	1	0	1	0	0	0	0	1	0	2
OTU_288682	1	1	0	1	1	0	1	0	0	0	1	0	2	0
OTU_2957436	0	1	0	2	2	0	0	0	0	1	0	0	0	2
OTU_311426	1	0	0	3	0	0	1	2	1	0	0	0	0	0
OTU_184391	0	0	1	1	0	0	0	0	0	0	2	1	0	3
OTU_235978	0	0	0	1	0	4	0	0	0	0	3	0	0	0
OTU_292749	1	1	0	0	0	3	0	0	0	0	3	0	0	0
OTU_194201	0	0	0	3	0	1	0	0	0	0	1	1	0	2
OTU_186881	1	0	0	0	1	0	0	0	0	0	0	1	3	2
OTU_341902	1	1	0	1	1	1	1	2	0	0	0	0	0	0
OTU_510880	0	2	0	1	2	0	0	3	0	0	0	0	0	0
OTU_178682	0	2	0	0	0	3	0	0	1	0	0	0	0	2
OTU_535348	1	1	1	0	0	0	1	3	1	0	0	0	0	0
OTU_181349	0	0	0	0	0	2	0	0	0	1	1	1	0	3
OTU_258411	1	1	0	0	0	2	0	0	0	2	2	0	0	0
OTU_364736	0	2	0	0	0	4	0	0	0	0	0	0	0	2
OTU_518460	0	0	1	0	6	0	0	0	0	1	0	0	0	0
OTU_166164	0	0	0	2	2	0	0	0	0	0	0	4	0	0
OTU_278758	2	0	1	1	0	1	0	2	0	0	0	1	0	0
OTU_4430498	0	1	4	0	1	1	1	0	0	0	0	0	0	0
OTU_321628	4	0	0	1	0	3	0	0	0	0	0	0	0	0
OTU_305997	0	2	0	1	0	0	0	0	0	0	0	0	0	5
OTU_336325	0	6	0	0	2	0	0	0	0	0	0	0	0	0
OTU_175365	1	0	1	0	0	1	1	0	1	0	0	3	0	0
OTU_4391085	0	0	0	0	0	3	1	3	0	0	0	1	0	0
OTU_4429239	0	0	0	0	2	0	0	0	1	2	1	0	2	0
OTU_166225	0	0	0	0	5	0	0	0	0	0	0	0	0	3
OTU_180606	1	1	5	0	0	0	0	0	0	0	0	0	0	1
OTU_305494	0	0	3	0	0	0	2	0	0	0	0	0	0	3
OTU_187321	0	1	0	0	0	4	0	0	3	0	0	0	0	0
OTU_301862	1	0	0	0	0	0	1	0	0	2	1	1	0	2
OTU_3798858	1	0	1	0	0	1	1	0	0	1	0	3	0	0
OTU_322900	1	0	0	0	0	1	1	0	1	0	0	0	2	2
OTU_188862	1	0	0	2	0	0	0	0	0	1	0	0	2	2
OTU_185175	0	1	0	0	0	6	0	0	0	0	0	1	0	0
OTU_366722	1	2	1	0	0	0	0	2	0	2	0	0	0	0
OTU_182122	0	0	0	0	0	0	0	0	0	0	0	0	0	8
OTU_190706	0	0	0	0	0	0	0	0	0	0	0	0	0	8
OTU_315064	0	2	0	0	1	0	0	3	0	1	1	0	0	0
OTU_331902	1	0	0	0	0	2	0	0	0	0	3	0	0	2
OTU_3799784	2	0	0	0	0	1	0	0	3	0	2	0	0	0
OTU_194532	0	0	0	0	0	1	0	0	0	3	1	1	2	0
OTU_509149	1	0	3	0	1	0	0	0	1	0	0	0	2	0
OTU_177704	0	0	1	0	1	1	0	0	0	0	2	3	0	0
OTU_194889	0	0	1	0	0	0	0	0	5	0	0	0	2	0
OTU_401384	1	0	1	0	0	1	0	2	0	0	0	1	2	0
OTU_349572	0	0	0	0	0	0	1	2	0	1	1	0	0	3
OTU_345658	1	1	0	0	0	0	1	2	0	1	0	0	2	0
OTU_4403689	0	1	1	1	0	0	0	0	0	0	0	3	0	2
OTU_325586	0	4	0	0	0	2	0	0	0	0	0	0	2	0
OTU_1110312	0	0	0	0	0	0	0	0	1	1	2	3	0	1
OTU_373923	4	0	1	0	0	0	1	2	0	0	0	0	0	0
OTU_121873	7	1	0	0	0	0	0	0	0	0	0	0	0	0
OTU_178738	0	1	3	0	1	0	0	0	0	1	0	0	0	2
OTU_4428313	1	0	0	0	0	0	0	0	0	0	0	5	0	2
OTU_345582	0	0	0	0	0	2	1	2	0	0	1	0	2	0
OTU_2949004	0	0	0	0	1	0	0	0	3	1	0	1	0	2
OTU_583958	0	0	1	0	1	0	0	0	0	1	0	3	0	2
OTU_2771073	0	1	1	0	0	0	0	2	0	1	0	1	0	2
OTU_331074	0	1	1	1	0	1	0	0	0	0	0	3	1	0
OTU_14109	4	0	3	0	0	1	0	0	0	0	0	0	0	0
OTU_194556	1	1	0	0	0	0	0	0	0	0	1	3	2	0
OTU_531374	0	1	6	0	0	0	1	0	0	0	0	0	0	0
OTU_303300	0	4	0	2	0	0	0	2	0	0	0	0	0	0
OTU_36647	0	0	1	0	0	0	0	2	0	3	2	0	0	0
OTU_341953	0	1	3	0	0	0	0	0	4	0	0	0	0	0
OTU_183532	1	0	0	0	1	1	0	1	2	0	2	0	0	0
OTU_178893	0	1	0	1	0	0	0	2	0	0	2	0	0	2
OTU_347188	1	4	0	0	0	0	0	0	0	0	0	2	0	1
OTU_329678	0	0	1	0	0	0	0	0	0	2	0	3	0	2
OTU_232273	0	0	1	0	0	1	0	2	0	0	2	0	0	2
OTU_158399	1	0	1	0	1	0	0	1	1	0	0	3	0	0
OTU_2835813	0	0	0	0	0	0	1	2	1	0	0	0	2	2
OTU_4414656	0	0	0	0	0	0	0	3	1	0	0	0	2	2
OTU_184141	0	0	0	0	0	0	0	5	1	1	1	0	0	0
OTU_184833	0	0	0	0	0	1	0	0	3	0	1	3	0	0
OTU_299020	0	0	0	0	0	0	0	2	3	1	1	1	0	0
OTU_299568	1	0	0	0	0	0	0	2	0	0	2	3	0	0
OTU_114575	1	1	0	0	0	1	0	1	0	0	0	1	2	1
OTU_296556	0	0	0	0	0	1	0	5	0	0	0	0	2	0
OTU_330414	1	0	0	0	0	0	0	2	0	0	0	3	0	2
OTU_182542	0	0	0	0	0	0	0	2	3	0	1	0	0	2
OTU_295861	1	1	0	3	0	0	0	0	1	0	0	1	0	0
OTU_1111294	3	1	0	0	0	1	0	0	0	0	2	0	0	0
OTU_331717	0	0	1	2	1	0	1	0	1	1	0	0	0	0
OTU_4374084	0	0	1	0	0	2	2	0	1	0	0	1	0	0
OTU_627932	0	2	0	0	1	2	1	0	1	0	0	0	0	0
OTU_174147	0	0	0	1	1	5	0	0	0	0	0	0	0	0
OTU_2834560	0	0	0	2	0	2	0	0	0	0	0	0	3	0
OTU_335268	1	1	0	0	0	4	0	0	0	0	0	1	0	0
OTU_307608	1	0	0	0	0	6	0	0	0	0	0	0	0	0
OTU_275159	0	0	1	2	0	1	0	0	1	2	0	0	0	0
OTU_3682570	0	1	0	0	2	0	0	0	0	0	0	1	0	3
OTU_188906	1	1	0	0	0	4	0	0	0	1	0	0	0	0
OTU_3857424	1	0	0	0	1	2	0	0	0	2	0	1	0	0
OTU_4133460	0	0	0	0	0	2	2	0	1	0	2	0	0	0
OTU_4337199	0	0	1	1	0	2	0	0	1	1	1	0	0	0
OTU_4422039	0	2	0	0	0	1	1	0	0	2	0	1	0	0
OTU_199337	1	0	0	0	0	4	0	0	0	2	0	0	0	0
OTU_846464	1	1	1	0	0	0	0	0	1	0	2	1	0	0
OTU_3531225	2	1	0	0	0	0	0	1	0	1	1	0	0	1
OTU_193084	0	0	1	0	0	1	0	0	1	1	0	0	0	3
OTU_304568	1	0	1	0	0	1	0	0	0	0	1	0	0	3
OTU_4343184	0	1	0	0	0	2	0	0	0	1	0	0	0	3
OTU_204864	0	0	0	0	0	0	0	0	0	0	0	0	7	0
OTU_269585	1	0	0	1	1	1	0	0	0	1	0	0	0	2
OTU_326644	1	1	0	1	0	0	1	0	0	0	1	0	0	2
OTU_294293	0	0	1	0	0	2	0	0	0	1	2	1	0	0
OTU_288944	5	0	1	0	0	0	1	0	0	0	0	0	0	0
OTU_334215	0	0	0	0	0	3	0	0	1	1	2	0	0	0
OTU_1737536	0	0	0	1	0	4	0	0	0	0	0	0	0	2
OTU_172233	0	1	0	1	0	0	2	3	0	0	0	0	0	0
OTU_1503670	0	1	0	0	0	0	0	0	1	4	0	1	0	0
OTU_1667433	0	2	0	0	1	1	0	0	0	1	0	0	2	0
OTU_190188	1	1	0	0	1	0	0	0	0	1	0	1	0	2
OTU_210262	0	0	0	3	0	0	0	2	1	0	0	1	0	0
OTU_191434	0	2	0	0	1	0	0	0	1	1	0	0	0	2
OTU_97263	0	1	1	0	0	0	0	0	1	1	0	1	2	0
OTU_4483633	1	0	3	2	0	1	0	0	0	0	0	0	0	0
OTU_4143073	0	1	0	0	0	1	0	0	0	0	0	0	5	0
OTU_358483	1	0	1	0	2	0	0	2	0	0	0	1	0	0
OTU_183045	0	2	0	0	1	1	0	0	0	1	0	0	0	2
OTU_353817	0	2	0	0	4	0	0	0	1	0	0	0	0	0
OTU_53929	0	2	0	0	4	0	0	0	1	0	0	0	0	0
OTU_300851	2	0	0	0	1	2	0	2	0	0	0	0	0	0
OTU_4333897	4	1	0	0	0	0	0	2	0	0	0	0	0	0
OTU_1682179	0	1	0	0	1	0	0	0	0	0	0	0	0	5
OTU_325279	0	0	0	1	2	0	0	2	1	1	0	0	0	0
OTU_331859	2	0	0	0	1	0	0	3	0	1	0	0	0	0
OTU_2316624	1	2	0	0	0	1	0	3	0	0	0	0	0	0
OTU_268828	1	1	0	0	0	2	0	3	0	0	0	0	0	0
OTU_525142	0	1	1	0	0	0	0	3	1	0	0	1	0	0
OTU_4422580	0	0	4	1	1	0	0	0	0	1	0	0	0	0
OTU_267042	0	0	0	0	1	1	0	0	0	1	1	1	2	0
OTU_4369131	1	0	0	0	0	0	2	1	0	0	1	1	0	1
OTU_4452633	0	6	0	0	0	0	1	0	0	0	0	0	0	0
OTU_210890	0	2	4	0	0	1	0	0	0	0	0	0	0	0
OTU_191034	0	1	0	0	0	1	0	0	0	0	0	0	0	5
OTU_331865	0	6	0	0	1	0	0	0	0	0	0	0	0	0
OTU_182735	0	0	1	0	0	0	0	0	0	1	0	0	2	3
OTU_158591	1	1	2	0	0	0	1	0	0	0	2	0	0	0
OTU_352243	1	0	3	1	0	0	0	0	0	0	1	1	0	0
OTU_174184	0	0	0	0	0	1	0	0	0	5	1	0	0	0
OTU_716984	0	0	0	0	2	1	0	0	0	0	0	0	2	2
OTU_334661	0	0	4	0	0	1	0	0	1	1	0	0	0	0
OTU_183925	0	1	0	0	0	0	0	0	0	1	0	0	0	5
OTU_173654	3	1	0	0	0	0	0	2	0	0	0	0	1	0
OTU_292456	0	0	0	0	0	0	0	0	0	1	0	1	0	5
OTU_199528	0	0	0	0	4	0	0	0	1	1	1	0	0	0
OTU_315496	0	1	1	0	0	2	0	2	0	1	0	0	0	0
OTU_157791	1	0	0	0	0	3	1	1	0	0	1	0	0	0
OTU_340852	0	1	0	0	0	0	0	0	0	3	0	1	0	2
OTU_158373	1	2	0	0	2	0	0	0	0	0	0	1	1	0
OTU_308386	0	6	0	0	0	0	0	0	0	1	0	0	0	0
OTU_327031	0	0	4	0	0	0	0	0	0	0	0	0	0	3
OTU_289449	0	1	0	0	0	1	0	0	1	0	0	0	2	2
OTU_4459184	0	0	1	0	0	1	0	0	0	1	2	0	0	2
OTU_296257	0	6	0	0	0	0	0	0	0	0	1	0	0	0
OTU_1931575	0	0	1	0	1	0	0	2	0	0	2	1	0	0
OTU_4348472	0	0	0	0	0	2	0	3	0	0	2	0	0	0
OTU_4356065	0	0	0	0	0	0	0	0	1	1	3	0	0	2
OTU_194324	0	0	0	0	0	1	0	0	1	0	1	0	2	2
OTU_302494	0	1	0	0	0	0	2	2	0	0	0	0	0	2
OTU_199501	0	1	0	0	0	0	0	2	0	0	1	0	0	3
OTU_351430	0	0	0	0	0	1	0	0	0	1	3	0	0	2
OTU_354612	1	0	0	1	0	1	0	2	0	0	0	0	0	2
OTU_193061	1	1	0	0	0	0	0	0	3	0	0	0	2	0
OTU_175630	0	1	0	0	0	1	0	3	0	0	0	0	2	0
OTU_4380137	0	0	3	0	0	1	1	0	0	0	0	0	0	2
OTU_4321630	0	0	0	1	1	0	0	2	0	1	0	0	2	0
OTU_260322	0	0	0	0	1	1	0	2	0	0	0	1	0	2
OTU_863612	1	1	0	2	1	0	0	1	0	0	0	0	0	1
OTU_362342	0	0	0	0	0	2	0	2	0	0	0	1	2	0
OTU_289304	0	0	0	0	1	0	0	0	1	0	0	3	0	2
OTU_299184	0	4	0	0	0	0	0	0	1	0	0	0	0	2
OTU_193139	1	0	0	0	4	0	0	2	0	0	0	0	0	0
OTU_4381303	4	0	0	0	0	0	1	2	0	0	0	0	0	0
OTU_4412548	0	0	1	0	0	0	0	0	0	0	0	4	0	2
OTU_3583645	1	0	0	0	0	0	0	6	0	0	0	0	0	0
OTU_4379449	0	1	0	0	0	0	0	3	0	0	1	0	0	2
OTU_303627	0	0	3	0	0	0	1	2	0	0	0	1	0	0
OTU_295974	0	0	7	0	0	0	0	0	0	0	0	0	0	0
OTU_195941	0	0	0	0	0	0	0	0	3	2	0	0	2	0
OTU_518040	0	0	0	0	0	1	0	2	0	2	0	0	0	2
OTU_197144	1	0	1	0	0	0	1	1	0	0	0	1	2	0
OTU_193865	0	0	0	0	0	0	1	5	0	0	1	0	0	0
OTU_289927	0	1	0	0	0	0	0	2	0	0	2	0	0	2
OTU_574122	0	1	0	1	1	0	1	0	0	0	0	1	1	1
OTU_4383092	1	0	0	0	0	0	0	2	0	0	0	0	2	2
OTU_328283	0	4	0	0	0	0	0	2	0	1	0	0	0	0
OTU_187264	0	0	0	0	0	1	0	2	0	0	0	0	2	2
OTU_1139897	0	0	0	0	0	0	0	2	0	1	0	4	0	0
OTU_556126	0	0	0	0	0	0	0	7	0	0	0	0	0	0
OTU_3040916	0	0	3	0	0	0	0	2	0	0	2	0	0	0
OTU_192255	1	0	1	1	1	0	0	2	0	0	0	1	0	0
OTU_292289	2	1	0	1	0	0	0	0	0	0	1	0	1	0
OTU_589358	0	0	0	3	1	0	2	0	0	0	0	0	0	0
OTU_333123	1	0	0	1	2	0	1	0	1	0	0	0	0	0
OTU_554372	2	2	0	0	0	0	1	0	0	0	0	1	0	0
OTU_4302724	1	1	1	0	0	2	1	0	0	0	0	0	0	0
OTU_277588	2	1	0	0	0	3	0	0	0	0	0	0	0	0
OTU_319153	0	0	0	2	0	1	0	0	1	1	0	1	0	0
OTU_182079	1	0	0	0	0	5	0	0	0	0	0	0	0	0
OTU_4375887	1	0	0	1	0	1	0	0	1	1	0	1	0	0
OTU_842596	0	0	1	0	0	1	1	0	1	1	0	1	0	0
OTU_4387250	0	0	4	0	0	0	0	0	1	0	0	0	0	1
OTU_3940412	1	2	1	0	0	0	0	0	1	0	1	0	0	0
OTU_513742	0	0	0	0	0	6	0	0	0	0	0	0	0	0
OTU_339886	0	2	0	0	0	2	1	0	0	1	0	0	0	0
OTU_260215	0	0	0	0	0	4	1	0	0	1	0	0	0	0
OTU_178859	0	1	0	0	0	0	2	0	1	1	1	0	0	0
OTU_332284	0	1	0	1	1	0	0	0	0	2	0	1	0	0
OTU_848915	0	1	1	0	1	0	1	0	0	0	2	0	0	0
OTU_186131	0	0	0	0	1	2	0	0	0	0	0	0	0	3
OTU_269983	0	0	1	1	0	1	1	0	0	0	2	0	0	0
OTU_1109178	0	1	0	0	1	0	0	0	1	2	0	1	0	0
OTU_4362724	2	0	0	2	0	0	0	0	0	0	0	0	2	0
OTU_4452400	1	0	0	0	0	1	1	0	0	1	1	1	0	0
OTU_261924	0	1	0	0	0	1	2	0	0	0	2	0	0	0
OTU_174332	0	1	0	0	0	1	0	0	1	0	0	0	0	3
OTU_188548	0	2	0	0	0	0	0	0	0	1	0	0	3	0
OTU_186130	0	0	0	0	0	5	0	0	0	0	1	0	0	0
OTU_194082	0	1	0	1	2	0	0	0	0	0	0	0	2	0
OTU_181860	0	1	0	1	0	0	0	0	0	1	0	0	0	3
OTU_3244896	0	1	0	0	0	1	0	0	0	0	1	0	3	0
OTU_593709	0	0	0	1	2	0	0	0	1	0	0	0	0	2
OTU_4426877	1	0	0	2	0	0	0	0	1	0	0	0	0	2
OTU_174143	0	1	0	0	1	0	0	0	1	3	0	0	0	0
OTU_110748	0	0	1	0	1	1	0	0	0	2	1	0	0	0
OTU_302429	0	1	0	1	0	1	0	0	0	2	1	0	0	0
OTU_1844553	0	1	1	0	0	1	1	0	0	0	0	0	2	0
OTU_181871	0	0	0	0	1	0	0	0	0	0	2	0	3	0
OTU_270303	0	2	0	1	1	0	0	0	0	0	0	0	0	2
OTU_185558	0	0	0	1	1	2	0	0	0	0	0	0	0	2
OTU_170462	1	0	1	0	0	1	0	0	0	0	0	1	2	0
OTU_345882	0	0	0	1	0	2	0	0	0	0	0	1	2	0
OTU_529921	1	2	0	0	0	1	0	0	0	0	0	0	0	2
OTU_199548	1	0	0	1	0	0	0	0	0	1	0	1	2	0
OTU_4460109	0	0	0	0	6	0	0	0	0	0	0	0	0	0
OTU_845396	1	0	0	0	0	0	0	0	0	0	0	0	5	0
OTU_179350	0	0	0	0	0	1	2	0	0	1	0	0	0	2
OTU_192696	0	0	0	0	0	4	0	0	0	0	0	0	2	0
OTU_291518	0	0	0	0	2	0	0	0	1	0	1	0	0	2
OTU_316925	0	0	1	1	1	0	1	2	0	0	0	0	0	0
OTU_606109	0	1	0	0	4	0	1	0	0	0	0	0	0	0
OTU_585220	0	2	0	0	0	1	0	0	0	0	0	1	0	2
OTU_190273	0	0	1	1	0	1	0	0	0	1	0	0	0	2
OTU_732128	0	0	0	0	0	1	0	1	0	1	2	1	0	0
OTU_4178726	0	0	0	0	2	1	0	0	0	0	1	0	0	2
OTU_874183	0	0	1	0	1	0	0	0	0	1	0	1	0	2
OTU_196508	0	1	1	0	0	1	0	0	0	1	0	0	2	0
OTU_584020	1	0	0	0	1	0	0	0	0	0	1	1	0	2
OTU_788682	0	1	0	1	0	1	0	0	0	1	0	0	0	2
OTU_68844	0	0	0	0	0	1	1	0	0	0	1	1	2	0
OTU_36330	2	0	0	0	0	0	0	0	0	0	1	1	0	2
OTU_334699	0	2	1	0	0	0	0	0	0	1	0	0	0	2
OTU_332168	2	0	3	0	0	0	0	0	1	0	0	0	0	0
OTU_623471	0	0	0	0	1	0	1	2	1	0	0	1	0	0
OTU_1995182	1	0	0	0	2	0	0	0	0	0	0	3	0	0
OTU_180869	1	1	0	0	1	1	0	2	0	0	0	0	0	0
OTU_194425	4	0	0	0	0	2	0	0	0	0	0	0	0	0
OTU_195305	1	0	0	2	0	0	0	2	0	1	0	0	0	0
OTU_229452	1	0	1	0	1	0	0	0	0	0	0	3	0	0
OTU_564948	0	0	0	2	0	0	0	0	0	0	2	0	0	2
OTU_145401	0	0	0	0	0	0	0	0	1	0	0	0	0	5
OTU_4422656	0	0	0	0	2	0	0	0	0	0	2	0	0	2
OTU_179297	0	0	0	0	0	1	0	0	0	0	0	0	0	5
OTU_4352875	0	4	0	0	1	1	0	0	0	0	0	0	0	0
OTU_620319	0	4	0	0	0	1	0	1	0	0	0	0	0	0
OTU_231704	0	4	0	0	0	1	0	0	1	0	0	0	0	0
OTU_268074	0	1	2	0	1	0	0	1	0	1	0	0	0	0
OTU_261419	0	0	0	1	0	0	0	3	0	1	0	1	0	0
OTU_174885	0	6	0	0	0	0	0	0	0	0	0	0	0	0
OTU_1147925	0	6	0	0	0	0	0	0	0	0	0	0	0	0
OTU_194692	1	2	0	0	0	0	0	2	0	1	0	0	0	0
OTU_4359984	0	0	0	0	0	1	0	0	1	0	0	4	0	0
OTU_514241	0	0	0	0	0	2	0	0	0	0	2	0	0	2
OTU_4430922	0	0	0	0	0	2	0	0	0	0	2	0	0	2
OTU_230268	1	0	0	0	0	0	0	0	0	2	1	0	0	2
OTU_317886	0	0	0	0	0	3	0	0	0	0	0	3	0	0
OTU_197783	0	0	1	0	0	0	0	0	0	2	1	0	0	2
OTU_299047	1	1	0	0	0	0	0	0	0	0	0	0	2	2
OTU_2496050	1	0	0	0	0	1	0	2	0	0	1	1	0	0
OTU_4144790	1	0	1	0	0	0	0	2	0	2	0	0	0	0
OTU_2230862	0	0	0	0	0	2	0	0	3	0	1	0	0	0
OTU_268556	1	0	0	0	0	0	0	3	0	0	2	0	0	0
OTU_198192	0	0	0	0	0	0	0	0	0	4	0	0	0	2
OTU_332500	0	0	0	0	0	0	0	2	1	2	0	1	0	0
OTU_441468	0	0	0	0	1	0	0	2	0	2	1	0	0	0
OTU_181342	0	0	0	0	0	2	0	2	0	0	2	0	0	0
OTU_336708	0	0	0	1	0	0	1	2	0	0	0	0	0	2
OTU_195270	0	0	0	2	0	0	0	2	0	0	0	0	0	2
OTU_185822	0	0	0	1	1	1	0	0	1	0	0	2	0	0
OTU_350447	0	0	0	0	0	0	0	2	0	0	1	0	0	3
OTU_355334	0	0	0	0	0	0	1	2	0	0	0	1	2	0
OTU_301534	0	0	0	0	0	0	1	2	0	0	0	1	2	0
OTU_345717	0	0	1	1	1	0	1	1	1	0	0	0	0	0
OTU_179866	0	0	0	0	0	0	0	0	4	0	0	0	2	0
OTU_327116	1	1	0	0	0	0	0	2	0	0	0	0	0	2
OTU_4370912	1	1	3	0	0	0	1	0	0	0	0	0	0	0
OTU_179796	0	0	0	0	0	0	1	0	0	0	0	3	0	2
OTU_325588	0	0	1	0	0	0	0	0	0	0	0	3	0	2
OTU_185988	0	0	0	0	0	0	0	2	1	1	0	0	2	0
OTU_560505	0	0	0	0	0	0	0	0	0	0	0	4	0	2
OTU_563210	0	0	3	0	0	0	0	0	0	1	0	0	0	2
OTU_842193	1	0	0	0	0	0	0	2	0	0	1	0	0	2
OTU_849110	0	0	0	0	1	0	0	5	0	0	0	0	0	0
OTU_346761	0	0	3	0	1	0	0	2	0	0	0	0	0	0
OTU_4378688	0	0	0	0	0	0	0	6	0	0	0	0	0	0
OTU_296137	1	0	0	0	0	0	0	2	0	0	0	3	0	0
OTU_328257	2	0	1	0	0	0	1	0	1	0	0	0	1	0
OTU_578908	0	0	1	0	0	1	0	1	0	0	0	1	0	2
OTU_4342690	0	0	0	1	0	0	1	1	2	0	0	0	1	0
OTU_309290	0	1	1	1	0	0	1	0	1	0	0	0	0	1
OTU_80113	0	0	1	0	0	0	1	0	1	0	0	0	1	1
OTU_177068	2	0	0	1	1	0	0	0	1	0	0	0	0	0
OTU_300208	0	0	1	0	1	1	2	0	0	0	0	0	0	0
OTU_348358	0	0	0	1	1	0	1	0	1	0	0	1	0	0
OTU_327387	0	0	0	2	0	2	1	0	0	0	0	0	0	0
OTU_270059	0	2	1	0	1	0	1	0	0	0	0	0	0	0
OTU_197943	0	1	0	0	0	2	2	0	0	0	0	0	0	0
OTU_230421	0	0	1	0	0	0	3	0	0	1	0	0	0	0
OTU_319454	0	0	0	2	0	3	0	0	0	0	0	0	0	0
OTU_110059	1	1	0	1	0	2	0	0	0	0	0	0	0	0
OTU_4363552	0	1	0	3	0	0	0	0	0	1	0	0	0	0
OTU_4358178	1	0	0	1	0	3	0	0	0	0	0	0	0	0
OTU_1129867	2	1	0	0	0	2	0	0	0	0	0	0	0	0
OTU_4296778	0	1	0	0	2	0	1	0	0	1	0	0	0	0
OTU_350681	0	0	0	1	2	1	0	0	0	1	0	0	0	0
OTU_192326	0	1	0	0	0	2	1	0	1	0	0	0	0	0
OTU_1105328	0	1	1	1	1	0	0	0	0	1	0	0	0	0
OTU_174415	0	0	0	0	1	2	0	0	1	0	0	1	0	0
OTU_346030	0	0	0	1	1	1	1	0	0	0	1	0	0	0
OTU_307299	0	1	0	0	0	2	1	0	0	0	0	1	0	0
OTU_161993	1	2	0	0	0	1	0	0	0	0	0	1	0	0
OTU_296558	0	1	1	0	0	3	0	0	0	0	0	0	0	0
OTU_347587	0	2	0	0	0	3	0	0	0	0	0	0	0	0
OTU_4483269	0	2	0	0	0	3	0	0	0	0	0	0	0	0
OTU_265828	0	1	0	0	0	4	0	0	0	0	0	0	0	0
OTU_272010	0	0	0	0	0	5	0	0	0	0	0	0	0	0
OTU_267457	0	0	0	0	0	5	0	0	0	0	0	0	0	0
OTU_635495	0	0	0	0	0	5	0	0	0	0	0	0	0	0
OTU_355630	2	1	0	0	0	1	0	0	0	0	1	0	0	0
OTU_724725	0	2	0	0	0	0	1	0	1	0	1	0	0	0
OTU_259870	0	0	1	0	0	1	0	0	0	0	0	0	3	0
OTU_298973	1	0	1	0	0	0	1	0	0	2	0	0	0	0
OTU_813217	0	0	0	0	0	1	0	0	0	0	4	0	0	0
OTU_1107755	1	0	0	0	0	2	0	0	1	0	1	0	0	0
OTU_179149	1	1	0	0	0	2	0	0	0	0	1	0	0	0
OTU_849147	1	0	0	1	0	0	0	0	1	1	1	0	0	0
OTU_329390	0	0	0	2	0	0	0	0	1	0	2	0	0	0
OTU_304106	1	0	1	0	0	0	0	0	0	2	0	1	0	0
OTU_4395462	0	0	1	0	0	0	0	0	0	0	0	1	0	3
OTU_229097	0	0	1	0	1	1	0	0	0	1	1	0	0	0
OTU_2447244	1	0	0	0	1	1	0	0	0	0	2	0	0	0
OTU_191421	1	1	0	0	0	1	0	0	0	1	1	0	0	0
OTU_291561	0	1	0	1	0	0	0	0	0	0	2	1	0	0
OTU_4334624	0	0	0	0	0	0	0	0	0	0	1	1	3	0
OTU_4451907	0	0	0	1	0	0	0	0	0	0	1	0	0	3
OTU_259345	1	0	0	2	0	0	0	0	0	0	0	0	0	2
OTU_4309927	1	0	0	0	0	1	0	0	0	0	2	1	0	0
OTU_292745	0	0	1	1	0	0	0	0	0	2	1	0	0	0
OTU_179637	0	1	0	0	0	1	0	0	1	0	2	0	0	0
OTU_22371	0	0	0	0	0	1	1	0	0	2	1	0	0	0
OTU_296909	0	0	0	0	0	0	0	0	1	0	1	0	0	3
OTU_288049	0	0	0	0	0	3	0	0	0	0	2	0	0	0
OTU_4322125	0	1	0	1	0	1	0	0	0	0	0	0	2	0
OTU_579750	0	0	0	0	0	1	0	0	0	0	1	0	0	3
OTU_191573	0	1	0	0	0	0	0	0	1	2	1	0	0	0
OTU_290375	1	1	1	0	1	0	0	0	0	0	0	1	0	0
OTU_292085	0	2	0	0	1	0	0	0	0	0	0	0	0	2
OTU_182034	0	0	0	0	1	0	0	0	1	0	0	1	0	2
OTU_187112	0	0	0	0	0	2	0	0	1	0	0	0	2	0
OTU_182653	0	0	0	0	0	0	0	0	0	2	0	0	0	3
OTU_14099	0	1	0	0	0	2	0	0	0	0	0	0	2	0
OTU_303866	0	0	0	0	0	3	0	0	0	0	0	0	2	0
OTU_187882	0	0	0	0	0	2	0	0	0	0	0	1	2	0
OTU_314433	0	0	0	0	0	1	0	1	0	1	0	1	1	0
OTU_191052	0	0	0	0	0	0	0	0	0	1	1	0	0	3
OTU_345319	0	0	0	0	0	0	0	0	0	1	1	0	0	3
OTU_360861	0	1	0	0	1	0	0	0	0	1	0	0	2	0
OTU_175967	0	0	0	0	0	2	0	0	0	0	3	0	0	0
OTU_4460786	0	0	0	1	0	0	0	0	1	1	0	0	0	2
OTU_89151	0	0	0	3	0	0	0	2	0	0	0	0	0	0
OTU_768553	0	0	0	0	0	0	0	0	0	0	0	0	5	0
OTU_176994	0	0	0	1	2	0	0	2	0	0	0	0	0	0
OTU_177403	4	0	0	0	0	0	1	0	0	0	0	0	0	0
OTU_325957	0	0	0	0	0	0	0	0	1	2	2	0	0	0
OTU_4232047	1	1	0	0	0	0	0	0	0	1	0	0	0	2
OTU_186242	0	0	0	0	4	0	0	0	1	0	0	0	0	0
OTU_298036	0	1	0	0	0	1	0	0	0	1	0	0	2	0
OTU_271449	0	0	0	0	2	0	0	3	0	0	0	0	0	0
OTU_347523	0	0	1	2	0	0	0	2	0	0	0	0	0	0
OTU_305313	0	1	0	0	0	0	1	0	0	0	1	0	0	2
OTU_4478605	1	0	1	0	1	0	0	2	0	0	0	0	0	0
OTU_183089	0	0	3	0	2	0	0	0	0	0	0	0	0	0
OTU_307536	0	0	0	1	0	1	0	0	0	0	1	0	0	2
OTU_4358921	0	0	0	1	0	1	0	0	0	0	1	0	0	2
OTU_191928	0	0	0	0	0	0	1	0	0	0	1	1	0	2
OTU_370086	0	1	0	0	2	0	0	2	0	0	0	0	0	0
OTU_3530697	0	0	0	0	2	0	0	0	3	0	0	0	0	0
OTU_326359	0	1	0	0	0	1	0	0	0	1	0	0	0	2
OTU_346431	1	0	0	0	0	0	0	3	1	0	0	0	0	0
OTU_199701	0	0	4	0	1	0	0	0	0	0	0	0	0	0
OTU_275097	1	0	0	0	0	0	1	2	0	0	0	1	0	0
OTU_302902	0	0	0	0	0	0	0	0	0	0	0	0	2	3
OTU_351299	0	0	0	1	0	1	0	3	0	0	0	0	0	0
OTU_349640	0	1	0	0	1	0	0	2	1	0	0	0	0	0
OTU_297496	1	0	0	0	0	1	0	3	0	0	0	0	0	0
OTU_4340036	0	0	0	2	0	0	0	0	0	0	0	3	0	0
OTU_270519	0	0	1	0	0	1	0	3	0	0	0	0	0	0
OTU_180257	0	0	0	0	0	1	0	0	0	2	0	0	2	0
OTU_300152	0	0	0	0	0	1	0	3	1	0	0	0	0	0
OTU_639293	0	0	0	0	1	0	0	0	3	0	0	1	0	0
OTU_216111	0	0	0	0	0	0	1	0	0	1	1	0	0	2
OTU_337760	0	4	0	0	0	0	1	0	0	0	0	0	0	0
OTU_364824	0	0	1	0	0	1	0	2	1	0	0	0	0	0
OTU_224155	0	4	0	0	1	0	0	0	0	0	0	0	0	0
OTU_183100	0	1	1	0	0	0	0	0	3	0	0	0	0	0
OTU_316740	0	0	0	0	0	0	0	0	1	2	0	0	0	2
OTU_196392	0	0	0	0	0	2	0	3	0	0	0	0	0	0
OTU_183626	0	0	1	0	0	2	0	2	0	0	0	0	0	0
OTU_4416396	0	1	3	0	0	0	0	0	0	0	0	1	0	0
OTU_314320	1	0	0	0	0	0	0	0	1	0	0	3	0	0
OTU_192563	0	0	0	0	0	0	1	0	0	0	2	0	0	2
OTU_321902	0	0	0	0	0	1	0	2	1	0	0	1	0	0
OTU_301195	0	0	0	0	0	0	0	0	1	1	1	0	0	2
OTU_263044	0	0	0	1	0	0	0	0	0	0	0	4	0	0
OTU_584396	0	1	0	0	0	2	0	2	0	0	0	0	0	0
OTU_4295444	1	0	1	0	0	0	0	0	0	1	0	1	1	0
OTU_4481624	0	1	1	0	0	0	0	0	0	0	0	3	0	0
OTU_176924	0	4	0	0	0	0	0	0	0	0	0	1	0	0
OTU_178852	1	0	0	0	0	0	0	3	0	0	1	0	0	0
OTU_20439	0	0	0	0	0	1	0	0	1	0	0	3	0	0
OTU_174588	0	1	0	0	0	0	0	3	0	1	0	0	0	0
OTU_516569	0	0	3	0	0	0	0	0	1	1	0	0	0	0
OTU_176947	0	0	0	0	0	2	0	0	0	0	0	3	0	0
OTU_192848	1	1	0	0	0	0	0	2	0	0	1	0	0	0
OTU_331435	0	0	0	1	0	0	0	0	0	0	0	0	2	2
OTU_136507	0	0	0	0	1	0	0	0	0	0	0	0	2	2
OTU_302352	1	0	0	0	0	0	0	2	0	0	1	1	0	0
OTU_194270	0	0	0	0	0	0	0	0	0	2	1	0	0	2
OTU_188966	0	1	0	0	1	0	1	1	0	0	0	0	0	1
OTU_178557	0	0	0	0	0	0	1	0	0	0	1	3	0	0
OTU_520775	0	0	0	0	0	0	0	0	1	0	0	0	2	2
OTU_25534	0	0	0	0	0	0	0	0	1	0	0	0	2	2
OTU_195937	0	0	0	0	0	0	0	0	1	0	0	0	2	2
OTU_4339832	1	0	0	0	0	0	0	2	0	2	0	0	0	0
OTU_197324	0	0	0	0	0	0	0	0	0	0	0	1	2	2
OTU_360508	0	0	0	0	0	0	0	0	0	0	0	1	2	2
OTU_177748	0	0	0	0	0	0	0	0	0	1	0	4	0	0
OTU_4366391	3	0	0	0	0	0	0	2	0	0	0	0	0	0
OTU_175261	0	0	0	0	0	1	0	2	0	1	1	0	0	0
OTU_4442841	0	1	1	1	1	0	0	1	0	0	0	0	0	0
OTU_193063	0	0	0	0	0	0	0	1	0	0	0	1	0	3
OTU_289973	0	0	1	0	0	0	0	2	0	0	0	0	2	0
OTU_291644	0	0	3	0	0	0	0	0	0	0	0	0	2	0
OTU_196106	0	0	3	0	0	0	0	0	0	0	0	0	2	0
OTU_194449	0	0	0	0	0	0	0	0	3	0	0	0	2	0
OTU_306499	0	0	0	0	0	0	0	0	3	0	0	0	0	2
OTU_576400	1	1	0	0	1	0	1	0	0	0	1	0	0	0
OTU_183682	0	0	0	0	0	0	0	0	0	0	0	3	0	2
[truncated: 2,371 more rows]
