# Supplementary material for: Cecal microbiome profile of Hawaiian feral chickens and pasture-raised broiler (commercial) chickens determined using 16S rRNA amplicon sequencing
Source: Poult Sci. 2021 Apr 20;100(7):101181. doi: 10.1016/j.psj.2021.101181 (PMC8182230; doi:10.1016/j.psj.2021.101181)
Supplement: Supplementary file 2 [file mmc2.xlsx]

## Sheet: Sheet1
Phylum	Kabi_F1	Kabi_F2	Kabi_F3	Kabi_F4	Kabi_F5	Kabi_F6	Kabi_F7	Kabi_C1	Kabi_C2	Kabi_C3	Kabi_C4	Kabi_C5	Kabi_C6	Kabi_C7
Firmicutes	0.519091	0.516898	0.551133	0.461014	0.675129	0.580959	0.564591	0.597969	0.507249	0.58886	0.567101	0.909395	0.709826	0.553624
Bacteroidetes	0.406869	0.369727	0.314517	0.411909	0.187773	0.244388	0.340578	0.282193	0.350767	0.290751	0.273086	0.0167922	0.196438	0.2944
Proteobacteria	0.0558884	0.0666642	0.0603718	0.101165	0.0723926	0.0744783	0.0672077	0.0586974	0.0767167	0.067267	0.069325	0.0306989	0.0429304	0.0614617
Synergistetes	0.00199336	0.000804077	0.000404711	0.000933876	0.000621239	0.00631124	0.00329222	0.027644	0.0384261	0.0301389	0.0712446	0.00788233	0.0305138	0.0654977
Actinobacteria	0.00655265	0.0322002	0.00759183	0.0130324	0.038261	0.017776	0.0054013	0.00494353	0.00646306	0.00630926	0.0060398	0.0134	0.00785884	0.00634873
Deferribacteres	0.000127236	0.00570276	0.0429413	0.000264831	0.00455575	0.0621241	0.00453967	0.00149158	0.00149043	0.000977995	0.00152946	0.000337814	0.000854586	0.00568362
Tenericutes	0.000604371	0.000729855	0.00247014	0.00227197	0.0027164	0.00278146	0.00289356	0.00696072	0.00403772	0.00212296	0.00191963	0.00301218	0.00191025	0.00196508
Cyanobacteria	0.00366864	0.00216482	0.00101876	0.00395852	0.00101104	0.00107305	0.00240487	0.00490092	0.00268278	0.00555787	0.00126414	0.000577099	0.00263079	0.00193485
Verrucomicrobia	0.000954269	0.00115045	0.000753601	0.000655107	0.000280167	0.00464519	0.00142749	0.0010228	0.00391578	0.000834874	0.00199766	0.0131607	0.000754047	0.00228252
Caldithrix	0.000434723	0.000531928	0.000725689	0.000348461	0.0144347	0.000564764	0.001196	0.00134953	0.000799415	0.00103763	0.000764729	0.000872686	0.0012735	0.000861613
Chloroflexi	0.00181311	0.00102674	0.00152116	0.001812	0.00152264	0.00115777	0.00241773	0.00149158	0.00269633	0.00183672	0.00177917	0.00101344	0.00258052	0.0018895
Fusobacteria	3.1809e-05	1.23704e-05	0.0151139	0.000111508	7.30869e-05	0.000127072	2.57205e-05	0	0	8.34874e-05	3.12134e-05	0	6.70264e-05	3.0232e-05
Spirochaetes	0.000233266	0.000507187	5.58223e-05	0.000599353	6.09058e-05	0.00201903	0.00244345	0.0017899	0.000880711	0.000202755	0.000249707	0.000182983	0.000167566	0.000287204
Nitrospirae	0.000254472	0.000371113	0.000320978	0.000167261	0.000219261	0.000451811	0.000321506	0.000937567	0.00195111	0.00103763	0.000952009	0.000858611	0.000904856	0.00114882
Planctomycetes	5.3015e-05	7.42225e-05	8.37334e-05	5.57538e-05	2.43623e-05	0	0.000424388	0.00652035	0.000176142	3.57803e-05	0.000312134	2.81512e-05	3.35132e-05	0.000665105
Thermotogae	0.000434723	0.000779336	0.000474489	0.000529661	0.000511609	0.000465931	0.000295786	0.000298317	0.000365834	0.000524778	0.000265314	0.00035189	0.000435671	0.000423248
Euryarchaeota	7.42209e-05	0	0	0	0	0.000409454	6.43012e-05	0.00123588	0.000758766	0.00155048	0.000842762	0.000548948	0.000217836	0.000423248
Thermi	0.000328693	0.000173186	0.000167467	0.000250892	0.000158355	8.47147e-05	0.000205764	0.000156261	0.000243889	0.000250462	4.68201e-05	0.000225209	0.000217836	0.00022674
Acidobacteria	0.000254472	0.00030926	0.000265156	0.000236954	0.00010963	9.88338e-05	7.71615e-05	8.52333e-05	9.48458e-05	0.000166975	0.000124854	0.000225209	8.3783e-05	0.000181392
Elusimicrobia	0.00010603	0	0	0	0	0	2.57205e-05	8.52333e-05	6.7747e-05	0.000238535	0.000936403	0	5.02698e-05	6.04641e-05
DNA	1.0603e-05	0	0	0.000376338	0	0	0	1.42056e-05	2.70988e-05	0	1.56067e-05	0.000211134	0	0.000408132
Chlamydiae	8.48239e-05	7.42225e-05	2.79111e-05	0.000223015	3.65435e-05	4.23573e-05	5.1441e-05	4.26167e-05	1.35494e-05	7.15606e-05	3.12134e-05	4.22268e-05	3.35132e-05	1.5116e-05
Thermodesulfobacteria	6.3618e-05	6.18521e-05	4.18667e-05	4.18153e-05	3.65435e-05	1.41191e-05	3.85807e-05	9.94389e-05	0.000108395	3.57803e-05	3.12134e-05	2.81512e-05	0.00010054	4.5348e-05
Chrysiogenetes	4.2412e-05	1.23704e-05	0	0	1.21812e-05	1.41191e-05	3.85807e-05	7.10278e-05	4.06482e-05	4.77071e-05	6.24268e-05	0.000112605	3.35132e-05	4.5348e-05
Chlorobi	2.1206e-05	2.47408e-05	0	2.78769e-05	6.09058e-05	1.41191e-05	1.28602e-05	0	2.70988e-05	3.57803e-05	3.12134e-05	2.81512e-05	8.3783e-05	9.06961e-05
Gemmatimonadetes	0	0	0	0	0	0	0	0	0	1.19268e-05	1.56067e-05	1.40756e-05	0	0
Fibrobacteres	1.0603e-05	0	0	0	0	0	1.28602e-05	0	0	0	0	0	0	0
Caldiserica	0	0	0	1.39384e-05	0	0	0	0	0	1.19268e-05	0	0	0	0
Crenarchaeota	0	0	0	0	0	0	1.28602e-05	0	0	0	0	0	0	0
