# Supplementary material for: Cecal microbiome profile of Hawaiian feral chickens and pasture-raised broiler (commercial) chickens determined using 16S rRNA amplicon sequencing
Source: Poult Sci. 2021 Apr 20;100(7):101181. doi: 10.1016/j.psj.2021.101181 (PMC8182230; doi:10.1016/j.psj.2021.101181)
Supplement: Supplementary file 3 [file mmc3.xlsx]

## Sheet: Sheet1
Genus	Kabi_F1	Kabi_F2	Kabi_F3	Kabi_F4	Kabi_F5	Kabi_F6	Kabi_F7	Kabi_C1	Kabi_C2	Kabi_C3	Kabi_C4	Kabi_C5	Kabi_C6	Kabi_C7
Bacteroides	0.206761	0.225314	0.304842	0.304044	0.176724	0.196943	0.192458	0.157971	0.161184	0.187921	0.167152	0.00749429	0.129148	0.183174
Blautia	0.107846	0.090568	0.0420636	0.0510079	0.22932	0.139402	0.0931506	0.109378	0.121736	0.188006	0.150975	0.219413	0.199331	0.139472
Faecalibacterium	0.0406426	0.0584423	0.0887907	0.0624919	0.091979	0.0506376	0.142237	0.123671	0.0521243	0.0885993	0.101669	0.0543651	0.0919884	0.066745
Megamonas	0.0794003	0.189521	0.174737	0.154913	0.00448086	0.0153306	0.000695831	0.0251747	0.00140101	0.0120765	0.000515901	0.00654963	0.0106452	0.0276161
Ruminococcus	0.0307129	0.0173297	0.0126756	0.010838	0.0486146	0.0461041	0.0493435	0.0344165	0.0368145	0.034205	0.0417327	0.0808313	0.0348642	0.0325682
Oscillospira	0.0113464	0.0106806	0.0312686	0.0121301	0.019732	0.0187428	0.0415532	0.035344	0.0700842	0.0483489	0.0756532	0.0217901	0.06308	0.0464667
Phascolarctobacterium	0.0268815	0.0367312	0.0220333	0.0681128	0.0377364	0.0260317	0.0586162	0.0304581	0.0333035	0.0331927	0.0114419	0.00146422	0.0304517	0.0319357
Lactobacillus	0.0370206	0.00663512	0.0053516	0.00912586	0.0345377	0.0494521	0.010377	0.0477989	0.0213696	0.0219573	0.0255924	0.122223	0.023843	0.0304356
Prevotella	0.1093	0.0852347	0.00340973	0.00920662	0.000647834	0.00285147	0.0191505	0.0409586	0.00855797	0.0250228	0.0248001	0.000991892	0.00437286	0.00462678
Clostridium	0.0281135	0.00800694	0.0768643	0.00730068	0.0193676	0.0136967	0.022433	0.0167279	0.0284928	0.019947	0.0269558	0.0218374	0.0224579	0.0232785
Desulfovibrio	0.0293578	0.0339035	0.0189752	0.048892	0.0510305	0.0285467	0.0231742	0.0197257	0.0173016	0.010722	0.020286	0.00280249	0.0063911	0.012326
Atopobium	0.0374764	0.00741902	0.000626902	0.00500711	0.00174106	0.028803	0.0380589	0.0131008	0.0099421	0.0178083	0.0101338	0.0793986	0.0627238	0.0233508
Slackia	0.0256126	0.0160699	0.00311922	0.0109026	0.023592	0.0319268	0.0296333	0.0226241	0.0106342	0.0220144	0.0143531	0.0503031	0.04638	0.0228447
Collinsella	0.0174939	0.0120804	0.00663598	0.0115325	0.0408001	0.0431885	0.0136292	0.016612	0.00482757	0.0174518	0.00466153	0.0536566	0.0153347	0.00881981
Dysgonomonas	0.0145249	0.00463339	0.00622315	0.0224028	0.00557408	0.0119826	0.019332	0.011958	0.0453387	0.0265199	0.00434831	0.00144848	0.0156513	0.0241822
Alkaliphilus	0.00481699	0.00264565	0.0195563	0.00807598	0.00637037	0.0145136	0.0122376	0.0230713	0.0216397	0.0210448	0.0159929	0.0302606	0.010942	0.0116754
Sphingobacterium	0.0125907	0.00466138	0.000489289	0.0216759	0.000526366	0.014786	0.0172294	0.0161814	0.0385024	0.0217292	0.0159192	0.00154294	0.00868636	0.0256642
Parabacteroides	0.0164591	0.030082	0.00735463	0.00954581	0.00686974	0.00708061	0.0258214	0.00824804	0.00950323	0.00245238	0.0104286	0.000283398	0.0062526	0.00744623
Megasphaera	0.0406796	0.0203673	0.00123851	0.00697765	0.00380603	0.00139369	0.0036758	0.036404	0.00751144	0.00028516	0.00018425	0.0013855	0.000395734	0.0170613
Mucispirillum	7.3918e-05	0.00589322	0.0447394	0.000209975	0.00456183	0.0653274	0.00478006	0.00139124	0.00150229	0.000983803	0.00163983	0.000330631	0.000791468	0.00605458
Bifidobacterium	0.00327703	0.0299001	0.00481644	0.0115971	0.0378038	0.0146899	0.00160344	0.000844679	0.00243067	0.00243812	0.00178723	0.00713217	0.00225568	0.00240376
Anaerofilum	0.00564241	0.00281363	0.00686534	0.00182517	0.0155885	0.00509419	0.00713983	0.0078671	0.0133855	0.0112781	0.0140951	0.00522711	0.00995271	0.0151816
Natronincola	0.00494019	0.00576724	0.0075534	0.00192208	0.0231331	0.00365244	0.00529437	0.00529994	0.0120858	0.00731436	0.0146847	0.00684878	0.00805319	0.0114947
Peptococcus	0.00802011	0.00517932	0.00136084	0.00891588	0.00386001	0.0136646	0.0168058	0.00362715	0.007292	0.00600262	0.00475366	0.0273636	0.00664833	0.00375926
Lachnospira	0.0029444	0.000601921	0.000626902	0.00218051	0.00126868	0.0108131	0.00422037	0.0117427	0.00680249	0.0103656	0.00947046	0.0309691	0.0236847	0.00800651
Flavobacterium	0.00296904	0.0022677	0.000489289	0.000549167	0.000499372	0.00293156	0.00222363	0.0159495	0.0367301	0.00881145	0.0264952	0.00107061	0.00619324	0.018724
Aminiphilus	0.000640623	0.000125983	0.000122322	0.000177672	0.000188952	0.00214661	0.00121014	0.0107158	0.0162551	0.012433	0.0249843	0.00258207	0.0130196	0.0245617
Coprococcus	0.00160156	0	0.000122322	0.000872206	8.09793e-05	0.0120466	0.00219338	0.00766836	0.00394983	0.00700068	0.00807016	0.0314099	0.0120897	0.00375926
Sutterella	0.00192187	0.00537529	0.00733934	0.00676767	0.00651883	0.00358836	0.00789617	0.00649243	0.010938	0.00617372	0.00829126	0.000488074	0.000949762	0.0101934
Pedobacter	0.00449668	0.000853887	0.000397547	0.00334346	0.000134966	0.00211457	0.00552127	0.0123389	0.0183988	0.00603114	0.0104654	0.000519562	0.00399691	0.00690403
Olivibacter	0.00890712	0.000419945	0.00162077	0.0205937	8.09793e-05	0.00299564	0.0141284	0.000910928	0.00869301	0.00138303	0.00248738	0.000393608	0.00294822	0.00531357
Pectinatus	0.00938759	0.0161819	0.0115289	0.0129377	0.000998745	0.00161797	0.000499183	0.00309715	0.000540148	0.00185354	0.000810701	0.00193655	0.00197867	0.00271101
Coprobacillus	0.000455828	0.00110585	0.00165135	0.00117909	0.00444037	0.0153306	0.00393296	0.00319653	0.00359536	0.00283734	0.00230313	0.00813981	0.00328459	0.00430146
Porphyromonas	0.00514962	0.00650914	0.00136084	0.00479713	0.000904269	0.00116942	0.00827434	0.00462089	0.00519893	0.00216722	0.00304013	0.000157443	0.00324502	0.00748238
Eubacterium	0.00257481	0.00331756	0.00513754	0.00153444	0.0134156	0.00661605	0.00170932	0.00230216	0.00128285	0.00179651	0.00116078	0.00536881	0.00197867	0.00103018
Sedimentibacter	0.00266105	0.00145581	0.000810385	0.0012437	0.00558757	0.00219467	0.00426575	0.00231873	0.0071232	0.00449127	0.00700151	0.00439266	0.00389798	0.0050244
Synergistes	0.000234074	2.79963e-05	0	3.23039e-05	0	0.000816993	0.000332789	0.00551525	0.00751144	0.00607391	0.0153849	0.00122806	0.00443222	0.0150913
Caloramator	0.000542066	0.000265965	0.00506108	0.000355343	0.000188952	0.00422914	0.00125552	0.00245122	0.00354472	0.00303696	0.00486421	0.00930489	0.00451137	0.00347009
Peptoniphilus	0.00104717	0.000629917	0.00051987	0.000775294	0.0011877	0.00235486	0.00143704	0.00332903	0.00892932	0.00305121	0.00366658	0.00289695	0.00449158	0.00384963
Desulfotomaculum	0.00210666	0.000769898	0.00123851	0.00103373	0.000809793	0.00120146	0.00311611	0.00394183	0.00692065	0.00345044	0.00385083	0.00143273	0.00306694	0.00455449
Cloacibacillus	0.000258713	0	0	4.84559e-05	0	0.000720877	0.000499183	0.00384246	0.00511453	0.00376412	0.00740686	0.00102338	0.00557985	0.00742816
Caldithrix	0.000505107	0.000601921	0.000795095	0.000403799	0.0159934	0.000640779	0.00140679	0.00157342	0.000995898	0.00124045	0.000902826	0.000976147	0.00150379	0.00103018
Selenomonas	0.00105949	0.00170777	0.00307335	0.00281044	0.000944759	0.00147379	0.00164882	0.00245122	0.00212683	0.00168245	0.00298485	0.00163741	0.00563921	0.00256642
Olsenella	0.00348647	0.00110585	0.000137613	0.00058147	0.000242938	0.00232282	0.00310099	0.00125874	0.00089462	0.0015969	0.000939676	0.00486499	0.00694513	0.00202422
Helicobacter	0.000271033	0.000853887	0.00261464	0.00376341	0.000310421	0.0025471	0.000408423	0.00190467	0.00487821	0.00260922	0.00355603	0.00179485	0.000593601	0.00327128
Acetobacterium	0.00129357	0.000881884	0.000978578	0.000710686	0.00307721	0.00240292	0.00158831	0.0022856	0.00195804	0.0027518	0.00204518	0.00273951	0.00302737	0.00157238
Heliorestis	0.000443508	0.00053193	0.00169722	0.000290735	0.000769303	0.00136166	0.000741211	0.00251747	0.00557028	0.00386392	0.00289273	0.00226718	0.00314609	0.00222303
Acholeplasma	9.85574e-05	0.000125983	0.000428128	0.00090451	0.00163308	0.00237088	0.000741211	0.00713836	0.00379792	0.0015969	0.00152928	0.00147997	0.00124656	0.00139165
Akkermansia	0.000135516	0	0	3.23039e-05	0	0.00394079	0.00060507	0.000115936	0.000337593	0.00042774	0.0018425	0.0135873	0.000277014	0.00195192
Desulfonatronum	7.3918e-05	0.000139982	7.64514e-05	9.69117e-05	9.44759e-05	0.000704857	0.000816845	0.00168936	0.000557028	0.00861184	0.000847551	0.00133827	0.00318566	0.00451834
Caldilinea	0.0007515	0.000475937	0.00146787	0.00104988	0.00136315	0.000849032	0.00195135	0.0015403	0.00315649	0.0020389	0.0018425	0.000629772	0.00255248	0.00213266
Anaerobiospirillum	0	1.39982e-05	0.00717114	0.0130508	2.69931e-05	4.80584e-05	0.000166394	0	0	0	1.8425e-05	0	0	0
Halanaerobium	0.00113341	0.00117584	0.000795095	0.00282659	0.0011877	0.000945149	0.00226901	0.00168936	0.00178924	0.00168245	0.000681726	0.000173187	0.00199846	0.00124706
Paraprevotella	0.000394229	0.00131583	0.000642192	0.00125985	0.000269931	0.00113738	0.00291947	0.000794992	0.00403423	0.000755675	0.00141873	0.000188932	0.000474881	0.00319899
Anaerotruncus	0.000566705	0.000601921	0.000428128	0.000694534	0.00110672	0.000865052	0.00213287	0.00243466	0.00278514	0.00153987	0.0019899	0.000377863	0.000929975	0.00193385
Desulfosarcina	0.00035727	6.99908e-05	7.64514e-05	0.000145368	0	0.00100923	0.000151268	0.000480307	0.00259946	0.00049903	0.0119026	0.000976147	0.000435307	0.000975962
Dethiosulfovibrio	0.000283352	0.000461939	0.000152903	0.000484559	0.000296924	0.000768935	0.000574817	0.00122561	0.0017386	0.00149709	0.00497476	0.000865937	0.00278992	0.00301825
Candidatus Tammella	0.000258713	0.000181976	0.000168193	0.000209975	0.000188952	0.000640779	0.000211775	0.00170592	0.00283578	0.0018678	0.00499318	0.000661261	0.00185995	0.00314477
Desulfonauticus	0.000209434	0.000363952	0.000305806	0.000533015	0.00128217	0.00107331	0.000726085	0.00125874	0.0019918	0.00173948	0.00300328	0.00266079	0.000890401	0.00133743
Rikenella	0.00423797	0.00202973	0	1.6152e-05	0.000958255	0.000240292	3.02535e-05	0.00289841	0.00168796	0.000242386	0.00108708	7.87216e-05	5.93601e-05	0.00211459
Oribacterium	0.0013182	0.000867885	0.000993869	0.00100142	0.00186252	0.000448545	0.00229927	0.00102686	0.00175548	0.000727159	0.000958101	0.000519562	0.00106848	0.000831375
Actinomyces	0.000258713	0.000251967	0.000122322	0.000306887	0.000296924	0.000977188	0.000877352	0.00175561	0.00288642	0.00131174	0.00256108	0.00170039	0.0016423	0.00182541
Pediococcus	0.00163852	6.99908e-05	0.000152903	0.000403799	0.00140364	0.00110534	0.000363042	0.00178873	0.000776463	0.00111213	0.000534326	0.002771	0.00180059	0.00119284
Desulfobacter	0.000246393	0.000125983	0.000244645	0.000129216	0.00106623	0.00150583	0.000847099	0.000447183	0.000877741	0.00185354	0.0011792	0.00330631	0.000751895	0.00146394
Pseudobutyrivibrio	0.000566705	0.000363952	0.000336386	0.000306887	0.00134966	0.00148981	0.00139166	0.0010103	0.000725824	0.000712901	0.000902826	0.00207825	0.0013455	0.000759082
Caldicellulosiruptor	0.000234074	0.000461939	0.00055045	0.000242279	0.000715317	0.00060874	0.000363042	0.000828116	0.00298769	0.00146858	0.001474	0.000976147	0.00128614	0.00113862
Candidatus Contubernalis	0.000689902	0.000489935	0.000152903	0.000646078	0.00257784	0.00174612	0.000589944	0.00120905	0.000185676	0.000841223	0.000202675	0.00188932	0.000949762	0.000234954
Fusobacterium	0	0	0.0116818	0.000113064	6.74828e-05	6.40779e-05	1.51268e-05	0	0	2.8516e-05	0	0	5.93601e-05	0
Streptococcus	0.000271033	0.000475937	0.00207948	0.00736529	0.000242938	0.000368448	0.000332789	0.000248435	0.000219435	7.12901e-05	0.000165825	0.000251909	0.00017808	0.000144587
Anaerobranca	0.000221754	0.000237969	0.000183483	0.000549167	0.000296924	0.000784955	0.000665578	0.000778429	0.00234627	0.00114064	0.0013266	0.00163741	0.00122678	0.00122899
Johnsonella	0.00038191	0.000433943	0.00114677	0.000306887	0.00237539	0.000544662	0.000695831	0.00049687	0.00102966	0.000584579	0.000939676	0.000425096	0.00112784	0.000614495
Thermodesulfovibrio	0.000295672	0.000419945	0.000351677	0.000193823	0.000229441	0.000512623	0.000378169	0.00109311	0.00243067	0.00124045	0.00112393	0.000960403	0.00106848	0.00137358
Rickettsiella	0.000344951	0.00125983	7.64514e-05	6.46078e-05	0.000121469	0.000849032	0.00745749	4.9687e-05	1.68796e-05	7.12901e-05	1.8425e-05	0.00011021	0.00017808	3.61468e-05
Sharpea	4.92787e-05	0.000251967	0.00194187	0.000226127	0.00407596	0.0017301	0.000877352	4.9687e-05	0.000101278	0.000128322	1.8425e-05	0.000519562	7.91468e-05	0.00010844
Gemella	0.000652943	0.000433943	0.000152903	0.000177672	0.000553359	0.000993208	0.000862225	0.000546557	0.000827102	0.00119767	0.000865976	0.00149571	0.0010487	0.000867522
Erysipelothrix	0.000123197	0.000125983	0.000336386	0.000726838	0.000404897	0.00129758	0.0028287	0.000679055	0.000979019	0.000270902	0.000368501	0.000991892	0.000870615	0.000722935
Deferribacter	7.3918e-05	0.000517932	0.00206419	9.69117e-05	0.000458883	0.00483788	0.00055969	0.000314684	0.000354472	0.000171096	0.000165825	4.72329e-05	0.000197867	0.000668715
Butyricimonas	0.00192187	0.00102187	4.58709e-05	0.0020513	0	0.000272331	0.00258668	9.93739e-05	0.000135037	0.000812707	9.21251e-05	1.57443e-05	0	0.000144587
Rhodospirillum	0.000295672	0.000937876	0.000412838	0.000339191	0.000404897	0.000384468	0.00055969	0.000960615	0.000962139	0.0015969	0.000737001	0.00058254	0.000613388	0.000795229
Planifilum	0.00038191	0.000335956	0.000275225	4.84559e-05	0.000688324	0.000496604	0.000332789	0.00092749	0.000979019	0.000727159	0.0010318	0.00107061	0.00172144	0.000921742
Candidatus Scalindua	1.23197e-05	2.79963e-05	3.05806e-05	6.46078e-05	1.34966e-05	0	0.000499183	0.00756898	0.000151917	4.2774e-05	0.000331651	0	1.97867e-05	0.000777155
Legionella	8.62377e-05	0.000265965	4.58709e-05	0.00172826	0.000661331	0.00092913	0.000242028	0.000463745	0.00183988	0.00035645	0.000773851	0.000204676	0.000751895	0.000704862
Acidaminococcus	0.00035727	0.000461939	0.000458709	0.00155059	0.000715317	0.000288351	0.000680704	0.000529994	0.000759583	0.000812707	0.000331651	1.57443e-05	0.00110806	0.000560275
Pelagicoccus	0.000221754	0.000279963	0.000183483	0.000177672	0.000121469	0.000897091	0.000453803	0.000794992	0.00406799	0.000342192	0.000128975	0.000409352	0.0002968	0.000397614
Sporotomaculum	0.000813098	0.000867885	0.000733934	0.000694534	0.000701821	0.000416506	0.000453803	0.000728742	0.000506389	0.000456256	0.000460626	0.000393608	0.0002968	0.000632568
Thermicanus	0.000221754	0.000111985	9.17417e-05	0.000193823	0.000269931	0.00110534	0.000877352	0.00049687	0.000962139	0.000584579	0.000994952	0.000897426	0.000277014	0.000813302
Emticicia	0.000788459	0.000209972	0.000137613	0.000759142	0.000242938	0.000256312	0.00235977	0.000264997	0.000692065	0.000384966	0.000368501	0.000125954	0.000316587	0.000506055
Propionispora	0.00038191	0.000517932	0.000840966	0.00106603	0.000364407	0.00032039	0.000907606	0.00043062	0.000557028	0.000641611	0.000313225	0.000125954	0.000435307	0.000542201
Hymenobacter	0.000172475	0.000307959	3.05806e-05	0.000500711	6.74828e-05	4.80584e-05	0.00423549	0.000298122	0.000320713	0.000228128	7.37001e-05	3.14886e-05	0.000415521	0.000180734
Candidatus Blochmannia	0.000221754	6.99908e-05	3.05806e-05	0.000177672	0.000188952	0.000592721	0.000393296	0.000695618	0.000675185	0.000527546	0.000608026	0.00118082	0.00100912	0.000379541
Rhodothermus	0.000406549	0.000559926	0.000473999	0.000468407	0.000283428	0.000688838	0.000317662	0.00043062	0.000320713	0.000441998	0.000792276	0.000503818	0.0002968	0.000271101
Methanobrevibacter	8.62377e-05	0	0	0	0	0.000352429	7.56338e-05	0.00137467	0.000843982	0.00185354	0.000939676	0.000551051	9.89335e-05	7.22935e-05
Mogibacterium	0.000172475	0.000209972	0	8.07598e-05	1.34966e-05	0.000640779	0.000393296	0.000447183	0.00111406	0.000156838	0.000939676	0.00113359	0.0002968	0.000813302
Parapedobacter	0.000147836	6.99908e-05	1.52903e-05	0.000113064	1.34966e-05	9.61169e-05	9.07606e-05	0.000728742	0.00150229	0.000413482	0.00101338	6.29772e-05	0.00140486	0.000632568
Bdellovibrio	0.000271033	1.39982e-05	6.11611e-05	0.000242279	6.74828e-05	0.000128156	0.000121014	0.00120905	0.000286954	0.000670127	0.000608026	6.29772e-05	0.00156315	0.000831375
Enterococcus	0.000160156	0.000111985	0.000382257	0.000177672	0.000485876	0.000849032	0.000408423	0.000248435	0.000354472	0.00042774	0.000313225	0.00103912	0.0002968	0.000216881
Methylonatrum	8.62377e-05	0.000167978	0.000443418	0.000177672	0.000931262	0.000256312	0.000393296	0.000414058	0.000202556	0.000342192	0.000515901	0.000425096	0.000455094	0.000469908
Brachyspira	2.46393e-05	0.000433943	0	3.23039e-05	0	0.00217865	0.000665578	0.000298122	0.00089462	0.000156838	0.00025795	1.57443e-05	0.000138507	0.000180734
Paenibacillus	0.000197115	0.000111985	0.000198774	0.00016152	0.00103923	0.000336409	0.000363042	0.000298122	0.000388232	0.000370708	0.000276375	0.000472329	0.000316587	0.000487981
Mesoplasma	0.000295672	5.59926e-05	6.11611e-05	0.00129216	0.000148462	0.000192234	0.00198161	0.000165623	0.000151917	8.55481e-05	9.21251e-05	0.000283398	3.95734e-05	0.000126514
Thermobaculum	0.00119501	0.000433943	7.64514e-05	0.000856054	0.000229441	0.00030437	0.000695831	6.62493e-05	5.06389e-05	5.70321e-05	5.52751e-05	0.000267653	0.000217654	0
Pelotomaculum	0.000418869	0.000965873	0.000366967	0.000371495	0.000364407	0.000144175	0.000242028	0.000331246	0.000388232	0.000185354	0.000202675	0.000251909	0.00023744	0.000198807
Dehalobacterium	9.85574e-05	0	0	0	0	0.000480584	9.07606e-05	0.000447183	0.000793343	0.000698643	0.000681726	0.00107061	0.00023744	0.000433761
Tetragenococcus	0.000184795	0.000251967	0.000168193	0.00016152	0.000215945	0.000192234	0.000332789	0.000364371	0.000590787	0.000370708	0.000460626	0.000330631	0.000415521	0.000469908
Butyrivibrio	0.000147836	0.000181976	0.000642192	0.000436103	0.00035091	0.000128156	0.000211775	0.000132499	0.000557028	0.000256644	0.000497476	0.000204676	0.000316587	0.000397614
Thermovenabulum	2.46393e-05	9.79871e-05	1.52903e-05	3.23039e-05	2.69931e-05	0.000240292	6.0507e-05	0.00021531	0.000877741	0.000441998	0.000865976	0.000677005	0.000395734	0.000668715
Alishewanella	4.92787e-05	8.39889e-05	0.000993869	0.00182517	0.000337414	0.000224273	0.000166394	6.62493e-05	3.37593e-05	8.55481e-05	0.00011055	4.72329e-05	0.000158294	1.80734e-05
Candidatus Endobugula	0.000246393	0.000167978	4.58709e-05	0.000856054	2.69931e-05	6.40779e-05	0.000423549	0.000264997	0.000692065	0.000156838	0.000663301	7.87216e-05	0.000336374	0.000343394
Dyadobacter	0.000184795	0.000265965	0.000152903	0.000177672	6.74828e-05	0.000176214	0.000257155	0.000579681	0.000860861	0.000769933	0.0001474	7.87216e-05	0.000197867	0.000216881
Myroides	3.6959e-05	2.79963e-05	0	0.00261662	0	0	0.00101349	1.65623e-05	6.75185e-05	7.12901e-05	3.68501e-05	0	3.95734e-05	3.61468e-05
Campylobacter	0.000184795	0.00022397	9.17417e-05	0.00016152	5.39862e-05	0.000272331	0.000196648	0.00043062	0.000708945	0.000784191	0.00018425	0.000346375	0.00011872	0.000144587
Ehrlichia	0.000135516	0.000167978	0.000122322	0.000145368	0.000377903	0.000240292	0.000181521	0.000314684	0.000202556	0.00042774	0.000515901	0.000377863	0.000573814	0.000234954
Rickettsia	0.000221754	9.79871e-05	0.000259935	0.000129216	0.000323917	0.00030437	0.000166394	0.00028156	0.000489509	0.000470514	0.0002211	0.000267653	0.000415521	0.000234954
Anaerofustis	2.46393e-05	9.79871e-05	0.000214064	4.84559e-05	0.00199749	0.00032039	0.000408423	1.65623e-05	0	4.2774e-05	5.52751e-05	0.000204676	3.95734e-05	1.80734e-05
Carboxydocella	0.000221754	0.000405946	0.000321096	0.000339191	0.000229441	0.000160195	0.000105887	0.000149061	0.00045575	0.000256644	0.00025795	0.000188932	0.000336374	0.000307247
Candidatus Phytoplasma	0.000110877	0.000111985	0.000259935	0.000113064	0.000107972	0.000208253	0.000121014	0.000414058	0.000202556	0.000327934	0.00025795	0.000944659	0.000474881	0.00010844
Candidatus Liberibacter	0.000110877	0.000195974	0.000183483	6.46078e-05	0.000215945	0.000256312	0.000332789	0.000612806	0.000540148	0.000270902	0.0002948	0.000188932	0.00017808	0.000271101
Saccharopolyspora	0.000271033	0.000545928	0.000198774	0.000306887	8.09793e-05	0.000272331	0.000332789	0.000165623	0.000135037	0.000185354	0.0001474	0.000377863	0.000455094	0.00016266
Moorella	0.000394229	0.000419945	0.000214064	0.000113064	0.000256434	0.000144175	0.000181521	8.28116e-05	0.000135037	0.000256644	0.00011055	0.000440841	0.000593601	0.000234954
Leuconostoc	0.000271033	0.000237969	0.000290515	0.000323039	0.000458883	0.000400487	0.000272282	0.000165623	0.000135037	0.000299418	0.0002211	0.000173187	9.89335e-05	0.000126514
Thiothrix	6.15984e-05	8.39889e-05	0.000137613	9.69117e-05	6.74828e-05	0.000448545	0.000105887	0.000231873	0.000523269	0.000270902	0.0002948	0.000267653	0.000435307	0.000741008
Marinitoga	0.000172475	0.000475937	0.000152903	0.000129216	0.000377903	0.000352429	0.000196648	9.93739e-05	0.000185676	0.000413482	0.000165825	0.000204676	0.0002968	0.000253027
Tindallia	6.15984e-05	0	0	0	4.04897e-05	0.000544662	0.000166394	0.000182186	0.000557028	0.00035645	0.000515901	0.000724238	0.000197867	0.000234954
Sphingomonas	0.000344951	0.000335956	0.000214064	0.000209975	0.000215945	0.000272331	0.000121014	0.000314684	0.000286954	0.00028516	0.0001474	0.000157443	0.00017808	0.00016266
Schlegelella	8.62377e-05	8.39889e-05	4.58709e-05	9.69117e-05	5.39862e-05	0.000272331	0.000181521	0.000314684	0.00089462	0.000556063	0.0002948	0	0	0.000506055
Treponema	9.85574e-05	0.000111985	4.58709e-05	0.000355343	1.34966e-05	3.2039e-05	0.00184546	0.000447183	0.000118157	4.2774e-05	0	4.72329e-05	1.97867e-05	5.42201e-05
Nostoc	0.00119501	0.000335956	1.52903e-05	4.84559e-05	0.000539862	4.80584e-05	0.000105887	0.000115936	0.000118157	0.000156838	3.68501e-05	0	3.95734e-05	1.80734e-05
Candidatus Amoebophilus	0.000135516	0.000209972	3.05806e-05	0.000193823	0.000121469	0.000176214	0.000347916	0.000397496	0.000303833	0.000156838	0.000239525	0.000141699	0.000395734	0.000361468
Bacillus	0.000135516	1.39982e-05	0.000168193	0.000145368	0.000148462	0.000208253	7.56338e-05	0.00021531	0.000405111	0.00028516	0.00025795	0.000598284	9.89335e-05	0.000343394
Brevibacterium	0.000271033	0.000125983	0.000107032	0.000145368	0.000364407	0.000160195	0.000166394	0.000231873	0.000151917	0.000313676	0.000165825	0.000299142	0.000197867	0.000234954
Sphingobium	9.85574e-05	0.00015398	0.000183483	0.000258431	0.000121469	0.000512623	0.000211775	0.000231873	0.000151917	0.000228128	0.000165825	0.000125954	0.000158294	0.000271101
Geobacillus	7.3918e-05	8.39889e-05	7.64514e-05	0.000145368	6.74828e-05	4.80584e-05	0.000151268	0.000165623	0.000506389	0.000441998	0.000350076	0.000173187	0.000415521	0.000216881
Odoribacter	0.000283352	0.000321958	9.17417e-05	0.000258431	0	1.60195e-05	0.000499183	0.000248435	0.000151917	0.000299418	0.000350076	0	5.93601e-05	0.000126514
Pseudomonas	2.46393e-05	0.000209972	0.00053516	6.46078e-05	0.000121469	6.40779e-05	7.56338e-05	8.28116e-05	0.000118157	8.55481e-05	0.000442201	3.14886e-05	0.000969548	1.80734e-05
Runella	0.000283352	0.000125983	0.000137613	0.000226127	6.74828e-05	0.000208253	0.000226901	0.000165623	0.000286954	0.000313676	0.000165825	9.44659e-05	0.000138507	0.000144587
Geobacter	0.000258713	8.39889e-05	1.52903e-05	4.84559e-05	0	0.000112136	4.53803e-05	0.000182186	0.00092838	4.2774e-05	0.000368501	0.000283398	5.93601e-05	0.000271101
Pseudidiomarina	0.000110877	0	0.000152903	0.000791446	2.69931e-05	9.61169e-05	0.000801718	4.9687e-05	1.68796e-05	5.70321e-05	0.00011055	0.000188932	7.91468e-05	9.03669e-05
Veillonella	0.000800779	0.000265965	3.05806e-05	4.84559e-05	5.39862e-05	6.40779e-05	0.000105887	0.000414058	0.000135037	1.4258e-05	7.37001e-05	3.14886e-05	3.95734e-05	0.000253027
Cohnella	0.000147836	5.59926e-05	6.11611e-05	0.000129216	0.000337414	0.00030437	3.02535e-05	0.000198748	0.000168796	0.000171096	0.00025795	0.000314886	0.000158294	0.00016266
Mycoplasma	0.000172475	0.00015398	7.64514e-05	0.000177672	0.000134966	9.61169e-05	0.000136141	9.93739e-05	0.000489509	0.00021387	0.000202675	0.000173187	0.000158294	0.000216881
Cetobacterium	0	0	0.00226296	0	1.34966e-05	1.60195e-05	0	0	0	0	1.8425e-05	0	0	0
Deinococcus	0.000246393	0.000125983	0.000122322	0.000177672	8.09793e-05	8.00974e-05	9.07606e-05	0.000149061	0.000303833	0.000228128	5.52751e-05	0.000251909	0.000217654	0.000216881
Alkalibacterium	4.92787e-05	9.79871e-05	4.58709e-05	8.07598e-05	0.000121469	0.00030437	0.000105887	0.000231873	0.000219435	7.12901e-05	0.000128975	0.000204676	0.000554028	0.000198807
Tepidanaerobacter	0.000271033	0.000209972	7.64514e-05	0.000129216	0.000175455	9.61169e-05	7.56338e-05	0.000248435	8.43982e-05	0.000199612	0.000202675	0.00011021	0.0002968	5.42201e-05
Shewanella	0.000172475	0.000167978	6.11611e-05	9.69117e-05	9.44759e-05	0.000144175	0.000196648	0.000149061	0.000118157	0.000313676	0.000202675	0.000141699	9.89335e-05	0.000253027
Thermoanaerobacter	0.000123197	0.000111985	4.58709e-05	0.000129216	6.74828e-05	0.000192234	0.000151268	0.000115936	0.000135037	0.00021387	0.00011055	0.000409352	0.000316587	0.000144587
Kushneria	3.6959e-05	0.000139982	0.000122322	0.000113064	5.39862e-05	0.00030437	0.000151268	0.000149061	0.000151917	0.000128322	0.000313225	0.00022042	9.89335e-05	0.000198807
Tenacibaculum	1.23197e-05	1.39982e-05	3.05806e-05	0.00137292	2.69931e-05	1.60195e-05	0.000484056	1.65623e-05	1.68796e-05	2.8516e-05	1.8425e-05	0	1.97867e-05	0
Weissella	9.85574e-05	2.79963e-05	3.05806e-05	0.00090451	0.000202448	9.61169e-05	0.000181521	3.31246e-05	3.37593e-05	5.70321e-05	3.68501e-05	0.000157443	0	0.000126514
Acinetobacter	7.3918e-05	2.79963e-05	3.05806e-05	0.00016152	8.09793e-05	0.000560682	0.000226901	0.000248435	6.75185e-05	0.000171096	5.52751e-05	3.14886e-05	0.00011872	7.22935e-05
Psychrobacter	0.000110877	0.000111985	9.17417e-05	9.69117e-05	8.09793e-05	0.000480584	0.000136141	8.28116e-05	0.000101278	0.00014258	0.0001474	7.87216e-05	0.000158294	0.00010844
Nannocystis	0.000172475	0.000181976	0.000229354	0.00016152	9.44759e-05	0.000176214	0.000121014	8.28116e-05	5.06389e-05	0.000171096	3.68501e-05	0.00011021	0.000138507	0.000126514
Kosmotoga	0.000271033	0.000335956	0.000275225	0.000387647	2.69931e-05	6.40779e-05	3.02535e-05	9.93739e-05	3.37593e-05	2.8516e-05	1.8425e-05	7.87216e-05	3.95734e-05	0.000126514
Chthoniobacter	0.000332631	0.00037795	0.000275225	0.000177672	5.39862e-05	4.80584e-05	6.0507e-05	9.93739e-05	3.37593e-05	2.8516e-05	5.52751e-05	7.87216e-05	5.93601e-05	7.22935e-05
Bradyrhizobium	0.000172475	0.000125983	0.000107032	9.69117e-05	4.04897e-05	0.000144175	0.000136141	8.28116e-05	0.000202556	0.000171096	0.00011055	7.87216e-05	0.00017808	0.000198807
Roseospira	0.000123197	0.000265965	0.000290515	0.000177672	9.44759e-05	0.000144175	6.0507e-05	8.28116e-05	5.06389e-05	0.00014258	3.68501e-05	9.44659e-05	0.000138507	9.03669e-05
Virgibacillus	0.000123197	0.000111985	9.17417e-05	0.000113064	0.000310421	0.000176214	0.000121014	3.31246e-05	0.000168796	7.12901e-05	7.37001e-05	0.000188932	9.89335e-05	9.03669e-05
Thiocapsa	0.000172475	8.39889e-05	0.000107032	8.07598e-05	0.000161959	4.80584e-05	0.000166394	0.000115936	6.75185e-05	0.000156838	0.0002211	0.000125954	0.000158294	0.000144587
Sediminibacillus	1.23197e-05	0	0	0	0	0.000208253	4.53803e-05	0	0.000421991	7.12901e-05	9.21251e-05	0.000708494	0	0.000343394
Elusimicrobium	0.000123197	0	0	0	0	0	3.02535e-05	9.93739e-05	8.43982e-05	0.00028516	0.0011055	0	5.93601e-05	7.22935e-05
Azospirillum	0.000110877	0.00022397	0.000229354	0.000113064	0.000148462	6.40779e-05	7.56338e-05	0.000149061	0.000118157	8.55481e-05	9.21251e-05	4.72329e-05	0.000138507	0.00010844
Methylobacterium	7.3918e-05	0.000181976	0.000183483	0.000113064	0.000107972	8.00974e-05	9.07606e-05	9.93739e-05	0.000151917	0.000171096	5.52751e-05	7.87216e-05	0.00011872	0.00016266
Fructobacillus	0.000172475	1.39982e-05	1.52903e-05	6.46078e-05	0.000296924	0.000128156	4.53803e-05	9.93739e-05	5.06389e-05	0.000114064	9.21251e-05	0.000346375	7.91468e-05	9.03669e-05
Polaribacter	0.000123197	0.000265965	0	0.000129216	2.69931e-05	9.61169e-05	0.000121014	0.000182186	0.000286954	0.000128322	0.000128975	0	3.95734e-05	0.000126514
Anaeroplasma	0	0	4.58709e-05	0.000113064	5.39862e-05	0.000128156	0.000378169	6.62493e-05	3.37593e-05	0.000128322	9.21251e-05	0.000251909	0.00023744	0.000180734
Novosphingobium	7.3918e-05	5.59926e-05	0.000107032	3.23039e-05	0.000229441	0.000560682	9.07606e-05	9.93739e-05	5.06389e-05	7.12901e-05	5.52751e-05	7.87216e-05	5.93601e-05	5.42201e-05
Euzebya	9.85574e-05	5.59926e-05	6.11611e-05	3.23039e-05	6.74828e-05	9.61169e-05	0.000181521	9.93739e-05	0.000202556	0.000185354	0.00011055	0.000157443	0.000217654	9.03669e-05
Hydrocarboniphaga	0.000123197	0.000181976	9.17417e-05	0.000113064	9.44759e-05	0.000128156	0.000121014	6.62493e-05	0.000135037	0.000185354	9.21251e-05	1.57443e-05	9.89335e-05	0.000144587
Sulfurospirillum	1.23197e-05	1.39982e-05	3.05806e-05	0	2.69931e-05	3.2039e-05	1.51268e-05	0.000132499	0.000303833	0.000684385	5.52751e-05	6.29772e-05	0.00011872	0.000126514
Desulfosporosinus	2.46393e-05	5.59926e-05	9.17417e-05	3.23039e-05	1.34966e-05	0.000128156	1.51268e-05	0.000182186	0.000151917	0.000114064	0.000202675	0.000346375	0.000158294	0.000144587
Sphaerochaeta	4.92787e-05	0	0	0.000242279	0	0	0.000302535	0.00102686	0	0	0	0	0	0
Hyphomicrobium	0.000160156	8.39889e-05	4.58709e-05	3.23039e-05	6.74828e-05	0.000160195	0.000136141	0.000132499	8.43982e-05	0.00014258	9.21251e-05	0.000188932	9.89335e-05	0.000126514
Burkholderia	0.000123197	0.000139982	3.05806e-05	0.000113064	0.000107972	0.000128156	0.000166394	0.000165623	0.000101278	9.98061e-05	0.0001474	9.44659e-05	0.00011872	1.80734e-05
Erythrobacter	8.62377e-05	6.99908e-05	7.64514e-05	3.23039e-05	9.44759e-05	6.40779e-05	0.000181521	8.28116e-05	8.43982e-05	0.000185354	0.00011055	0.00022042	0.000158294	9.03669e-05
Thermogemmatispora	9.85574e-05	0.000167978	4.58709e-05	0.000113064	5.39862e-05	9.61169e-05	0.000121014	9.93739e-05	0.000101278	2.8516e-05	0.00018425	0.000173187	0.000197867	7.22935e-05
Thiohalorhabdus	0.000135516	0.000181976	0.000107032	0.000145368	4.04897e-05	0.000112136	9.07606e-05	0.000149061	0.000135037	0.000128322	5.52751e-05	4.72329e-05	9.89335e-05	7.22935e-05
Edaphobacter	0.000123197	0.00015398	0.000168193	0.000177672	6.74828e-05	6.40779e-05	6.0507e-05	3.31246e-05	6.75185e-05	9.98061e-05	0.00011055	0.000173187	7.91468e-05	0.000126514
Desulfuromusa	0.000147836	0.00015398	6.11611e-05	0.000113064	8.09793e-05	0.000160195	9.07606e-05	9.93739e-05	8.43982e-05	8.55481e-05	0.00011055	0.000125954	5.93601e-05	0.00010844
Asticcacaulis	9.85574e-05	8.39889e-05	4.58709e-05	4.84559e-05	0.000148462	0.000176214	0.000121014	9.93739e-05	0.000168796	0.000128322	0.000165825	6.29772e-05	0.00011872	1.80734e-05
Candidatus Methylacidiphilum	0.000234074	0.000279963	0.000107032	0.000129216	8.09793e-05	4.80584e-05	9.07606e-05	1.65623e-05	0	5.70321e-05	5.52751e-05	0.00011021	0.000138507	5.42201e-05
Neorickettsia	4.92787e-05	0.000181976	0.000107032	4.84559e-05	1.34966e-05	0.000112136	4.53803e-05	6.62493e-05	0.000320713	0.000185354	3.68501e-05	1.57443e-05	0.00011872	0.000198807
Enterobacter	0.000135516	0.000139982	6.11611e-05	0.000193823	2.69931e-05	0.000176214	4.53803e-05	4.9687e-05	0.000101278	0.000114064	1.8425e-05	9.44659e-05	0.00011872	0.000180734
Lentibacillus	0.000123197	0.000209972	6.11611e-05	1.6152e-05	2.69931e-05	8.00974e-05	0.000181521	8.28116e-05	6.75185e-05	0.000114064	0.000128975	0.000204676	0	7.22935e-05
Actinoallomurus	0.000110877	0.000279963	6.11611e-05	6.46078e-05	0.000188952	6.40779e-05	6.0507e-05	4.9687e-05	3.37593e-05	4.2774e-05	3.68501e-05	0.000157443	0.000138507	3.61468e-05
Sporosarcina	6.15984e-05	8.39889e-05	9.17417e-05	3.23039e-05	6.74828e-05	0.000272331	6.0507e-05	0.000298122	3.37593e-05	0.000114064	1.8425e-05	4.72329e-05	5.93601e-05	9.03669e-05
Dokdonella	0.000110877	8.39889e-05	6.11611e-05	0	8.09793e-05	0.000112136	1.51268e-05	0	0.000185676	8.55481e-05	7.37001e-05	0.000204676	0.00023744	9.03669e-05
Acidimicrobium	0.000110877	6.99908e-05	6.11611e-05	1.6152e-05	5.39862e-05	0.000144175	3.02535e-05	4.9687e-05	3.37593e-05	0.000185354	0.0001474	0.00011021	0.000217654	9.03669e-05
Kitasatospora	7.3918e-05	6.99908e-05	7.64514e-05	4.84559e-05	0.000107972	3.2039e-05	0.000136141	6.62493e-05	5.06389e-05	0.000185354	1.8425e-05	0.00011021	0.00017808	0.000126514
Tolumonas	3.6959e-05	1.39982e-05	0.000214064	0.000436103	5.39862e-05	0.000112136	7.56338e-05	4.9687e-05	3.37593e-05	7.12901e-05	3.68501e-05	1.57443e-05	7.91468e-05	5.42201e-05
Streptomyces	0.000110877	0.000139982	4.58709e-05	9.69117e-05	0.000121469	8.00974e-05	6.0507e-05	6.62493e-05	6.75185e-05	9.98061e-05	5.52751e-05	7.87216e-05	0.00011872	7.22935e-05
Symbiobacterium	3.6959e-05	0.000111985	6.11611e-05	3.23039e-05	2.69931e-05	0.000112136	3.02535e-05	8.28116e-05	0.000151917	0.000114064	0.0001474	7.87216e-05	0.00017808	9.03669e-05
Glycomyces	0.000147836	0.000125983	7.64514e-05	8.07598e-05	5.39862e-05	6.40779e-05	0.000105887	3.31246e-05	5.06389e-05	4.2774e-05	1.8425e-05	0.000173187	0.000158294	3.61468e-05
Adlercreutzia	4.92787e-05	5.59926e-05	4.58709e-05	1.6152e-05	8.09793e-05	8.00974e-05	0.000136141	4.9687e-05	0	4.2774e-05	9.21251e-05	0.000377863	0.000158294	0
Desulfurispora	3.6959e-05	0.000111985	9.17417e-05	6.46078e-05	5.39862e-05	6.40779e-05	4.53803e-05	4.9687e-05	0.000135037	0.000128322	0.0001474	0.00011021	7.91468e-05	7.22935e-05
Anaerovibrio	0	0	1.52903e-05	0	0	1.60195e-05	1.51268e-05	1.65623e-05	0.000185676	7.12901e-05	0.000700151	6.29772e-05	7.91468e-05	0.00016266
Microvirus	1.23197e-05	0	0	0.000436103	0	0	0	1.65623e-05	3.37593e-05	0	1.8425e-05	0.000236165	0	0.000487981
Macrococcus	4.92787e-05	8.39889e-05	4.58709e-05	6.46078e-05	0.000107972	8.00974e-05	0.000166394	6.62493e-05	0.000253194	2.8516e-05	9.21251e-05	1.57443e-05	1.97867e-05	9.03669e-05
Maricaulis	8.62377e-05	0.000125983	4.58709e-05	4.84559e-05	5.39862e-05	9.61169e-05	7.56338e-05	6.62493e-05	5.06389e-05	7.12901e-05	1.8425e-05	0.00011021	0.000257227	7.22935e-05
Actinocorallia	2.46393e-05	8.39889e-05	0	3.23039e-05	0.000148462	0.000160195	4.53803e-05	6.62493e-05	0	0.000128322	3.68501e-05	0.00022042	0.000138507	5.42201e-05
Brochothrix	1.23197e-05	4.19945e-05	0.000183483	4.84559e-05	4.04897e-05	6.40779e-05	1.51268e-05	0.000115936	0.000135037	7.12901e-05	0.00011055	7.87216e-05	0.000138507	0.000144587
Dolichospermum	0.000147836	6.99908e-05	6.11611e-05	0.00016152	5.39862e-05	3.2039e-05	9.07606e-05	6.62493e-05	0.000168796	5.70321e-05	9.21251e-05	4.72329e-05	1.97867e-05	5.42201e-05
Lawsonia	0	0	0	0	0	0.0011534	0	0	0	0	0	0	0	0
Chroococcus	0	9.79871e-05	0.000107032	3.23039e-05	0	3.2039e-05	0	6.62493e-05	6.75185e-05	0.000114064	0.0002211	9.44659e-05	0.000277014	0.00010844
Escherichia	2.46393e-05	0.000111985	0.000611611	1.6152e-05	1.34966e-05	0	7.56338e-05	0	1.68796e-05	4.2774e-05	3.68501e-05	7.87216e-05	1.97867e-05	3.61468e-05
Holdemania	3.6959e-05	0	0	1.6152e-05	1.34966e-05	4.80584e-05	7.56338e-05	0.000198748	0.000270074	7.12901e-05	0.000128975	0.000157443	7.91468e-05	5.42201e-05
Actinopolyspora	9.85574e-05	0.000167978	7.64514e-05	6.46078e-05	4.04897e-05	8.00974e-05	4.53803e-05	1.65623e-05	3.37593e-05	0.000114064	9.21251e-05	4.72329e-05	0.00011872	7.22935e-05
Ammonifex	2.46393e-05	0.000167978	6.11611e-05	8.07598e-05	1.34966e-05	3.2039e-05	1.51268e-05	4.9687e-05	8.43982e-05	0.000128322	7.37001e-05	4.72329e-05	0.000158294	0.000180734
Moryella	0.000160156	8.39889e-05	0	1.6152e-05	0	6.40779e-05	0.000105887	3.31246e-05	0.000101278	9.98061e-05	0.0001474	9.44659e-05	3.95734e-05	0.000126514
Cystobacter	3.6959e-05	8.39889e-05	7.64514e-05	4.84559e-05	4.04897e-05	4.80584e-05	3.02535e-05	0	0.000270074	0	0.000350076	3.14886e-05	3.95734e-05	9.03669e-05
Polynucleobacter	2.46393e-05	0.000111985	0.000107032	0.000113064	6.74828e-05	9.61169e-05	1.51268e-05	0.000115936	0.000101278	4.2774e-05	3.68501e-05	4.72329e-05	5.93601e-05	7.22935e-05
Serratia	3.6959e-05	6.99908e-05	0.000198774	3.23039e-05	1.34966e-05	0.000144175	7.56338e-05	8.28116e-05	5.06389e-05	7.12901e-05	3.68501e-05	7.87216e-05	0.00011872	0
Lewinella	6.15984e-05	0	0	4.84559e-05	0	3.2039e-05	7.56338e-05	3.31246e-05	0.000151917	0.000513288	1.8425e-05	0	0	0
Marinobacter	0.000110877	6.99908e-05	6.11611e-05	9.69117e-05	6.74828e-05	0	7.56338e-05	6.62493e-05	3.37593e-05	9.98061e-05	0.000128975	1.57443e-05	0.00011872	1.80734e-05
Alkalibacillus	0.000110877	1.39982e-05	3.05806e-05	1.6152e-05	8.09793e-05	0.000112136	3.02535e-05	0.000115936	1.68796e-05	2.8516e-05	3.68501e-05	0.000251909	1.97867e-05	9.03669e-05
Chondromyces	8.62377e-05	0.000111985	6.11611e-05	0.00016152	4.04897e-05	4.80584e-05	4.53803e-05	4.9687e-05	5.06389e-05	1.4258e-05	1.8425e-05	7.87216e-05	0.000158294	3.61468e-05
Psychromonas	4.92787e-05	5.59926e-05	0.000229354	1.6152e-05	0.000229441	8.00974e-05	7.56338e-05	0	3.37593e-05	7.12901e-05	3.68501e-05	0	0	1.80734e-05
Actinocatenispora	6.15984e-05	4.19945e-05	1.52903e-05	8.07598e-05	8.09793e-05	8.00974e-05	7.56338e-05	6.62493e-05	6.75185e-05	5.70321e-05	7.37001e-05	9.44659e-05	0.000138507	3.61468e-05
Fervidobacterium	2.46393e-05	2.79963e-05	6.11611e-05	6.46078e-05	6.74828e-05	3.2039e-05	0.000105887	0.000115936	0.000151917	5.70321e-05	5.52751e-05	3.14886e-05	7.91468e-05	0.00010844
Anaerobacillus	0	5.59926e-05	0.000137613	4.84559e-05	0.000269931	0.000128156	3.02535e-05	1.65623e-05	3.37593e-05	7.12901e-05	3.68501e-05	3.14886e-05	1.97867e-05	1.80734e-05
Calothrix	8.62377e-05	0.000125983	4.58709e-05	8.07598e-05	8.09793e-05	9.61169e-05	7.56338e-05	4.9687e-05	6.75185e-05	7.12901e-05	3.68501e-05	1.57443e-05	3.95734e-05	1.80734e-05
Coraliomargarita	4.92787e-05	2.79963e-05	3.05806e-05	9.69117e-05	4.04897e-05	6.40779e-05	4.53803e-05	8.28116e-05	0.000168796	7.12901e-05	7.37001e-05	9.44659e-05	1.97867e-05	7.22935e-05
Desulfofrigus	4.92787e-05	8.39889e-05	4.58709e-05	3.23039e-05	5.39862e-05	3.2039e-05	0.000105887	0.000115936	0	0.000114064	0.0001474	3.14886e-05	5.93601e-05	5.42201e-05
Marichromatium	6.15984e-05	9.79871e-05	6.11611e-05	0.000129216	1.34966e-05	4.80584e-05	6.0507e-05	4.9687e-05	0.000118157	4.2774e-05	0.00011055	6.29772e-05	5.93601e-05	0
Coriobacterium	1.23197e-05	1.39982e-05	0	8.07598e-05	0	6.40779e-05	1.51268e-05	0.000115936	5.06389e-05	8.55481e-05	0	0.000377863	5.93601e-05	5.42201e-05
Streptosporangium	6.15984e-05	0.000195974	0.000137613	4.84559e-05	8.09793e-05	8.00974e-05	4.53803e-05	3.31246e-05	1.68796e-05	2.8516e-05	3.68501e-05	3.14886e-05	0	7.22935e-05
Zhouia	8.62377e-05	1.39982e-05	0	0.000193823	0	0	0.000257155	6.62493e-05	6.75185e-05	2.8516e-05	3.68501e-05	0	3.95734e-05	0.000126514
Oxalobacter	6.15984e-05	1.39982e-05	4.58709e-05	4.84559e-05	2.69931e-05	0.000128156	6.0507e-05	0.000115936	0.000118157	4.2774e-05	3.68501e-05	4.72329e-05	7.91468e-05	9.03669e-05
Negativicoccus	9.85574e-05	8.39889e-05	1.52903e-05	6.46078e-05	8.09793e-05	3.2039e-05	7.56338e-05	8.28116e-05	0	0.000114064	3.68501e-05	6.29772e-05	9.89335e-05	1.80734e-05
Aquicella	0	1.39982e-05	9.17417e-05	0.000306887	0.000148462	0.000208253	9.07606e-05	0	0	0	0	0	0	1.80734e-05
Mesorhizobium	9.85574e-05	4.19945e-05	3.05806e-05	0	4.04897e-05	0.000112136	0.000136141	9.93739e-05	6.75185e-05	4.2774e-05	7.37001e-05	1.57443e-05	5.93601e-05	5.42201e-05
Candidatus Glomeribacter	8.62377e-05	1.39982e-05	1.52903e-05	4.84559e-05	0	3.2039e-05	0.000181521	9.93739e-05	0.000185676	2.8516e-05	0.00011055	0	1.97867e-05	7.22935e-05
Xanthomonas	1.23197e-05	1.39982e-05	0	0	0	3.2039e-05	7.56338e-05	0.000115936	0.000219435	9.98061e-05	0.00011055	6.29772e-05	5.93601e-05	0.000126514
Thermodesulfatator	7.3918e-05	6.99908e-05	4.58709e-05	4.84559e-05	4.04897e-05	1.60195e-05	4.53803e-05	0.000115936	0.000135037	4.2774e-05	3.68501e-05	3.14886e-05	0.00011872	5.42201e-05
Phaeobacter	8.62377e-05	0.000125983	3.05806e-05	8.07598e-05	0	3.2039e-05	4.53803e-05	1.65623e-05	8.43982e-05	0.000128322	0	3.14886e-05	7.91468e-05	9.03669e-05
Actinokineospora	6.15984e-05	0.000139982	0.000122322	8.07598e-05	5.39862e-05	3.2039e-05	0	1.65623e-05	3.37593e-05	7.12901e-05	1.8425e-05	6.29772e-05	7.91468e-05	5.42201e-05
Methanocorpusculum	0	0	0	0	0	0.000112136	0	3.31246e-05	0.000101278	0	5.52751e-05	4.72329e-05	0.000158294	0.000433761
Thalassospira	2.46393e-05	4.19945e-05	6.11611e-05	6.46078e-05	2.69931e-05	3.2039e-05	1.51268e-05	0.000149061	0.000101278	5.70321e-05	0.00011055	1.57443e-05	0.00011872	5.42201e-05
Halomonas	1.23197e-05	2.79963e-05	6.11611e-05	0	2.69931e-05	0.000160195	1.51268e-05	3.31246e-05	3.37593e-05	7.12901e-05	0.0001474	6.29772e-05	7.91468e-05	0.00010844
Devosia	6.15984e-05	6.99908e-05	0	0	8.09793e-05	8.00974e-05	6.0507e-05	8.28116e-05	6.75185e-05	7.12901e-05	5.52751e-05	7.87216e-05	3.95734e-05	3.61468e-05
Thiomonas	2.46393e-05	4.19945e-05	4.58709e-05	0.000145368	2.69931e-05	0	7.56338e-05	4.9687e-05	0.000168796	7.12901e-05	5.52751e-05	0	1.97867e-05	9.03669e-05
Leptolyngbya	1.23197e-05	0.000125983	0.000122322	0.000145368	0	1.60195e-05	4.53803e-05	4.9687e-05	1.68796e-05	8.55481e-05	3.68501e-05	7.87216e-05	3.95734e-05	0
Luteibacter	2.46393e-05	1.39982e-05	1.52903e-05	0	0	6.40779e-05	1.51268e-05	3.31246e-05	0.000185676	4.2774e-05	0.000202675	1.57443e-05	3.95734e-05	0.000198807
Desulfomonile	4.92787e-05	8.39889e-05	0	1.6152e-05	0	4.80584e-05	3.02535e-05	6.62493e-05	1.68796e-05	2.8516e-05	0.000276375	4.72329e-05	5.93601e-05	9.03669e-05
Amaricoccus	2.46393e-05	6.99908e-05	1.52903e-05	6.46078e-05	2.69931e-05	9.61169e-05	6.0507e-05	9.93739e-05	3.37593e-05	7.12901e-05	1.8425e-05	6.29772e-05	9.89335e-05	3.61468e-05
Catonella	1.23197e-05	0	0	3.23039e-05	8.09793e-05	1.60195e-05	3.02535e-05	4.9687e-05	0.000168796	5.70321e-05	0.000165825	1.57443e-05	0.000138507	5.42201e-05
Litoricola	1.23197e-05	2.79963e-05	0	1.6152e-05	4.04897e-05	4.80584e-05	1.51268e-05	4.9687e-05	0.000151917	1.4258e-05	0.000128975	0.00011021	5.93601e-05	0.000144587
Anoxybacillus	2.46393e-05	2.79963e-05	0	0	1.34966e-05	1.60195e-05	1.51268e-05	0.000347809	0.000185676	4.2774e-05	1.8425e-05	3.14886e-05	1.97867e-05	5.42201e-05
Thermus	0.000123197	5.59926e-05	4.58709e-05	8.07598e-05	8.09793e-05	1.60195e-05	0.000151268	3.31246e-05	0	5.70321e-05	0	0	1.97867e-05	3.61468e-05
Chryseobacterium	3.6959e-05	2.79963e-05	1.52903e-05	6.46078e-05	0	0.000448545	0	1.65623e-05	1.68796e-05	4.2774e-05	1.8425e-05	0	3.95734e-05	0
Nitrosococcus	6.15984e-05	4.19945e-05	9.17417e-05	9.69117e-05	1.34966e-05	3.2039e-05	4.53803e-05	3.31246e-05	3.37593e-05	4.2774e-05	3.68501e-05	7.87216e-05	5.93601e-05	3.61468e-05
Rhodobacter	0.000110877	9.79871e-05	0	3.23039e-05	2.69931e-05	3.2039e-05	9.07606e-05	9.93739e-05	3.37593e-05	5.70321e-05	0	0	3.95734e-05	5.42201e-05
Rhodoplanes	6.15984e-05	0.000111985	6.11611e-05	0	8.09793e-05	8.00974e-05	7.56338e-05	4.9687e-05	3.37593e-05	2.8516e-05	1.8425e-05	1.57443e-05	5.93601e-05	0
Trichococcus	1.23197e-05	1.39982e-05	7.64514e-05	6.46078e-05	0.000121469	9.61169e-05	0.000151268	3.31246e-05	1.68796e-05	0	1.8425e-05	0	5.93601e-05	3.61468e-05
Flectobacillus	0.000184795	8.39889e-05	4.58709e-05	0	0	0	0	0	0.000219435	4.2774e-05	5.52751e-05	1.57443e-05	0	0
Bulleidia	1.23197e-05	0	0	3.23039e-05	0	1.60195e-05	0.00060507	0	0	0	0	0	0	0
Syntrophomonas	1.23197e-05	0	0	0	1.34966e-05	0.000112136	3.02535e-05	3.31246e-05	0.000101278	0.000128322	7.37001e-05	9.44659e-05	1.97867e-05	7.22935e-05
Succiniclasticum	4.92787e-05	4.19945e-05	1.52903e-05	9.69117e-05	0	0	0.000136141	1.65623e-05	0.000101278	1.4258e-05	0.00011055	0	3.95734e-05	7.22935e-05
Thiorhodospira	0	0	1.52903e-05	0	0	1.60195e-05	1.51268e-05	6.62493e-05	1.68796e-05	0.000199612	5.52751e-05	4.72329e-05	0.00011872	0.000144587
Cerasicoccus	7.3918e-05	0.000181976	1.52903e-05	3.23039e-05	1.34966e-05	4.80584e-05	6.0507e-05	1.65623e-05	5.06389e-05	1.4258e-05	3.68501e-05	1.57443e-05	1.97867e-05	3.61468e-05
Yaniella	0	1.39982e-05	0.000168193	3.23039e-05	1.34966e-05	0	1.51268e-05	4.9687e-05	5.06389e-05	7.12901e-05	0.000128975	1.57443e-05	7.91468e-05	3.61468e-05
Aeromicrobium	4.92787e-05	4.19945e-05	3.05806e-05	3.23039e-05	0	3.2039e-05	7.56338e-05	4.9687e-05	5.06389e-05	5.70321e-05	5.52751e-05	3.14886e-05	7.91468e-05	7.22935e-05
Cycloclasticus	0	1.39982e-05	0.000137613	8.07598e-05	1.34966e-05	0.000224273	3.02535e-05	0	0	7.12901e-05	0	0	1.97867e-05	3.61468e-05
Petrotoga	1.23197e-05	4.19945e-05	1.52903e-05	1.6152e-05	6.74828e-05	6.40779e-05	1.51268e-05	3.31246e-05	6.75185e-05	9.98061e-05	5.52751e-05	4.72329e-05	7.91468e-05	1.80734e-05
Desulfurispirillum	4.92787e-05	1.39982e-05	0	0	1.34966e-05	1.60195e-05	4.53803e-05	8.28116e-05	5.06389e-05	5.70321e-05	7.37001e-05	0.000125954	3.95734e-05	5.42201e-05
Paucibacter	3.6959e-05	5.59926e-05	6.11611e-05	4.84559e-05	2.69931e-05	3.2039e-05	0	4.9687e-05	1.68796e-05	1.4258e-05	3.68501e-05	1.57443e-05	7.91468e-05	0.00016266
Ochrobactrum	7.3918e-05	4.19945e-05	0	0	4.04897e-05	6.40779e-05	6.0507e-05	4.9687e-05	0	8.55481e-05	5.52751e-05	3.14886e-05	3.95734e-05	3.61468e-05
Roseburia	0	0	0	0	0	0	0	8.28116e-05	0	0	0.000571176	0	0	3.61468e-05
Stenotrophomonas	1.23197e-05	0	1.52903e-05	0	0	0.000128156	0.000121014	4.9687e-05	0.000135037	5.70321e-05	1.8425e-05	3.14886e-05	1.97867e-05	1.80734e-05
Limnobacter	0	1.39982e-05	0	1.6152e-05	1.34966e-05	1.60195e-05	3.02535e-05	4.9687e-05	0.000185676	0	0.000128975	1.57443e-05	1.97867e-05	0.000144587
Micromonospora	7.3918e-05	0	1.52903e-05	3.23039e-05	2.69931e-05	4.80584e-05	9.07606e-05	3.31246e-05	1.68796e-05	7.12901e-05	1.8425e-05	6.29772e-05	3.95734e-05	3.61468e-05
Mycobacterium	8.62377e-05	9.79871e-05	0	1.6152e-05	4.04897e-05	4.80584e-05	3.02535e-05	6.62493e-05	3.37593e-05	4.2774e-05	1.8425e-05	0	1.97867e-05	5.42201e-05
Succinivibrio	0	8.39889e-05	0.000183483	0	0.000161959	8.00974e-05	3.02535e-05	0	0	0	0	0	0	0
Pseudoalteromonas	3.6959e-05	2.79963e-05	0	3.23039e-05	2.69931e-05	4.80584e-05	1.51268e-05	3.31246e-05	6.75185e-05	9.98061e-05	3.68501e-05	4.72329e-05	3.95734e-05	5.42201e-05
Chromatium	3.6959e-05	4.19945e-05	4.58709e-05	3.23039e-05	5.39862e-05	0.000128156	0	3.31246e-05	1.68796e-05	0	1.8425e-05	9.44659e-05	3.95734e-05	1.80734e-05
Labrys	3.6959e-05	4.19945e-05	1.52903e-05	0	0	0	4.53803e-05	4.9687e-05	0.000135037	2.8516e-05	0.000128975	1.57443e-05	3.95734e-05	5.42201e-05
Demequina	6.15984e-05	9.79871e-05	7.64514e-05	6.46078e-05	5.39862e-05	0	1.51268e-05	3.31246e-05	1.68796e-05	0	1.8425e-05	4.72329e-05	1.97867e-05	3.61468e-05
Methylobacillus	1.23197e-05	2.79963e-05	4.58709e-05	3.23039e-05	5.39862e-05	4.80584e-05	4.53803e-05	3.31246e-05	0	0	7.37001e-05	7.87216e-05	5.93601e-05	7.22935e-05
Zobellia	7.3918e-05	2.79963e-05	0.000122322	1.6152e-05	0.000148462	8.00974e-05	0	0	0	0	1.8425e-05	0	1.97867e-05	0
Brevibacillus	0	4.19945e-05	1.52903e-05	1.6152e-05	1.34966e-05	0	0	0	0.000118157	8.55481e-05	0	3.14886e-05	9.89335e-05	0.000144587
Ferrimicrobium	2.46393e-05	1.39982e-05	1.52903e-05	1.6152e-05	5.39862e-05	8.00974e-05	3.02535e-05	0	3.37593e-05	4.2774e-05	1.8425e-05	9.44659e-05	5.93601e-05	5.42201e-05
Ectothiorhodospira	1.23197e-05	4.19945e-05	3.05806e-05	4.84559e-05	2.69931e-05	3.2039e-05	4.53803e-05	6.62493e-05	3.37593e-05	8.55481e-05	1.8425e-05	0	7.91468e-05	1.80734e-05
Arcobacter	2.46393e-05	2.79963e-05	3.05806e-05	3.23039e-05	4.04897e-05	3.2039e-05	4.53803e-05	4.9687e-05	6.75185e-05	4.2774e-05	1.8425e-05	4.72329e-05	1.97867e-05	3.61468e-05
Oenococcus	0	9.79871e-05	0.000107032	4.84559e-05	5.39862e-05	0	0	3.31246e-05	3.37593e-05	1.4258e-05	5.52751e-05	1.57443e-05	3.95734e-05	1.80734e-05
Chlorobaculum	2.46393e-05	2.79963e-05	0	3.23039e-05	6.74828e-05	1.60195e-05	1.51268e-05	0	3.37593e-05	4.2774e-05	3.68501e-05	3.14886e-05	9.89335e-05	0.00010844
Leptothrix	4.92787e-05	6.99908e-05	6.11611e-05	0	1.34966e-05	4.80584e-05	0	1.65623e-05	6.75185e-05	2.8516e-05	5.52751e-05	3.14886e-05	1.97867e-05	5.42201e-05
Kineosporia	2.46393e-05	2.79963e-05	0	1.6152e-05	1.34966e-05	6.40779e-05	1.51268e-05	1.65623e-05	0	4.2774e-05	1.8425e-05	0.000141699	9.89335e-05	3.61468e-05
Hyphomonas	3.6959e-05	9.79871e-05	0	6.46078e-05	0	6.40779e-05	1.51268e-05	1.65623e-05	0	1.4258e-05	1.8425e-05	6.29772e-05	3.95734e-05	7.22935e-05
Corynebacterium	2.46393e-05	0	0	6.46078e-05	1.34966e-05	0.000192234	6.0507e-05	3.31246e-05	3.37593e-05	0	3.68501e-05	4.72329e-05	0	0
Arthrobacter	1.23197e-05	2.79963e-05	0	0	6.74828e-05	0.000112136	0	1.65623e-05	1.68796e-05	5.70321e-05	1.8425e-05	9.44659e-05	3.95734e-05	3.61468e-05
Borrelia	8.62377e-05	1.39982e-05	1.52903e-05	1.6152e-05	1.34966e-05	1.60195e-05	0	0.000132499	3.37593e-05	1.4258e-05	0	6.29772e-05	0	7.22935e-05
Staphylococcus	4.92787e-05	0	1.52903e-05	0	2.69931e-05	0.000208253	1.51268e-05	1.65623e-05	5.06389e-05	1.4258e-05	0	4.72329e-05	1.97867e-05	1.80734e-05
Lysobacter	4.92787e-05	9.79871e-05	6.11611e-05	1.6152e-05	0	3.2039e-05	1.51268e-05	0	1.68796e-05	0	1.8425e-05	3.14886e-05	9.89335e-05	3.61468e-05
Caldanaerobacter	3.6959e-05	4.19945e-05	0	1.6152e-05	4.04897e-05	1.60195e-05	4.53803e-05	0.000115936	0	4.2774e-05	5.52751e-05	0	1.97867e-05	3.61468e-05
Eggerthella	0	0	0	0	4.04897e-05	6.40779e-05	4.53803e-05	8.28116e-05	0	2.8516e-05	0	7.87216e-05	0.000138507	1.80734e-05
Hydrogenophilus	3.6959e-05	8.39889e-05	0	3.23039e-05	9.44759e-05	3.2039e-05	1.51268e-05	4.9687e-05	3.37593e-05	2.8516e-05	0	0	1.97867e-05	0
Variovorax	4.92787e-05	8.39889e-05	6.11611e-05	1.6152e-05	4.04897e-05	0	0	0	8.43982e-05	1.4258e-05	1.8425e-05	0	3.95734e-05	3.61468e-05
Kribbella	4.92787e-05	6.99908e-05	3.05806e-05	0	2.69931e-05	8.00974e-05	1.51268e-05	4.9687e-05	0	4.2774e-05	0	4.72329e-05	0	1.80734e-05
Uliginosibacterium	2.46393e-05	4.19945e-05	1.52903e-05	1.6152e-05	6.74828e-05	1.60195e-05	4.53803e-05	3.31246e-05	8.43982e-05	1.4258e-05	3.68501e-05	0	3.95734e-05	1.80734e-05
Rhizobium	3.6959e-05	8.39889e-05	4.58709e-05	1.6152e-05	0	1.60195e-05	1.51268e-05	1.65623e-05	1.68796e-05	1.4258e-05	5.52751e-05	0	3.95734e-05	9.03669e-05
Bartonella	2.46393e-05	5.59926e-05	1.52903e-05	3.23039e-05	4.04897e-05	3.2039e-05	4.53803e-05	1.65623e-05	3.37593e-05	4.2774e-05	3.68501e-05	1.57443e-05	1.97867e-05	0
Rubritalea	2.46393e-05	9.79871e-05	1.52903e-05	4.84559e-05	0	0	3.02535e-05	3.31246e-05	5.06389e-05	1.4258e-05	1.8425e-05	1.57443e-05	1.97867e-05	5.42201e-05
Curvibacter	9.85574e-05	4.19945e-05	1.52903e-05	3.23039e-05	4.04897e-05	0	0	0	8.43982e-05	1.4258e-05	3.68501e-05	0	1.97867e-05	1.80734e-05
Pontibacter	2.46393e-05	0	1.52903e-05	3.23039e-05	4.04897e-05	0	6.0507e-05	8.28116e-05	5.06389e-05	2.8516e-05	7.37001e-05	0	0	1.80734e-05
Candidatus Regiella	0	1.39982e-05	0	9.69117e-05	0	4.80584e-05	4.53803e-05	0	0.000101278	8.55481e-05	0	1.57443e-05	0	1.80734e-05
Acidiphilium	4.92787e-05	2.79963e-05	0	3.23039e-05	1.34966e-05	1.60195e-05	1.51268e-05	0	0.000151917	2.8516e-05	3.68501e-05	1.57443e-05	3.95734e-05	0
Gallibacterium	0	0	0	0	0	6.40779e-05	3.02535e-05	4.9687e-05	0.000135037	8.55481e-05	3.68501e-05	1.57443e-05	0	1.80734e-05
Rubellimicrobium	1.23197e-05	5.59926e-05	3.05806e-05	3.23039e-05	0.000121469	1.60195e-05	0	3.31246e-05	1.68796e-05	2.8516e-05	1.8425e-05	0	0	1.80734e-05
Leptospira	0	1.39982e-05	0	1.6152e-05	4.04897e-05	4.80584e-05	1.51268e-05	4.9687e-05	3.37593e-05	2.8516e-05	3.68501e-05	7.87216e-05	1.97867e-05	3.61468e-05
Marinococcus	1.23197e-05	0	0	0	1.34966e-05	0	3.02535e-05	1.65623e-05	3.37593e-05	2.8516e-05	5.52751e-05	1.57443e-05	0	0.000234954
Thiorhodococcus	0	5.59926e-05	1.52903e-05	4.84559e-05	2.69931e-05	1.60195e-05	1.51268e-05	0	1.68796e-05	7.12901e-05	1.8425e-05	4.72329e-05	5.93601e-05	1.80734e-05
Gramella	1.23197e-05	5.59926e-05	0	0	0	1.60195e-05	1.51268e-05	3.31246e-05	3.37593e-05	8.55481e-05	3.68501e-05	1.57443e-05	1.97867e-05	9.03669e-05
Rhodococcus	6.15984e-05	2.79963e-05	4.58709e-05	3.23039e-05	1.34966e-05	4.80584e-05	1.51268e-05	0	1.68796e-05	1.4258e-05	7.37001e-05	1.57443e-05	1.97867e-05	0
Prosthecobacter	1.23197e-05	1.39982e-05	7.64514e-05	0	0	1.60195e-05	0.000181521	1.65623e-05	0	1.4258e-05	3.68501e-05	0	0	1.80734e-05
Dickeya	1.23197e-05	1.39982e-05	6.11611e-05	0.000145368	0	0	0	1.65623e-05	3.37593e-05	0	3.68501e-05	3.14886e-05	5.93601e-05	0
Propionigenium	0	0	0.000366967	1.6152e-05	0	0	0	0	0	0	0	0	0	0
Marinomonas	2.46393e-05	6.99908e-05	3.05806e-05	3.23039e-05	0	1.60195e-05	3.02535e-05	0	0	2.8516e-05	3.68501e-05	3.14886e-05	7.91468e-05	1.80734e-05
Glaciecola	0	4.19945e-05	0	1.6152e-05	2.69931e-05	1.60195e-05	1.51268e-05	0.000132499	3.37593e-05	2.8516e-05	0	0	7.91468e-05	0
Thioalkalivibrio	2.46393e-05	1.39982e-05	6.11611e-05	1.6152e-05	2.69931e-05	0	3.02535e-05	4.9687e-05	3.37593e-05	0	3.68501e-05	4.72329e-05	0	3.61468e-05
Propionibacterium	2.46393e-05	0	4.58709e-05	0	0	9.61169e-05	3.02535e-05	1.65623e-05	0	0	1.8425e-05	0.000125954	0	1.80734e-05
Muricauda	3.6959e-05	1.39982e-05	1.52903e-05	0	0	3.2039e-05	3.02535e-05	3.31246e-05	0.000101278	4.2774e-05	1.8425e-05	0	3.95734e-05	0
Pontibacillus	1.23197e-05	2.79963e-05	1.52903e-05	0	2.69931e-05	1.60195e-05	3.02535e-05	4.9687e-05	5.06389e-05	0	1.8425e-05	1.57443e-05	0	0.00010844
Luteolibacter	0	0	1.52903e-05	0	0	3.2039e-05	0.000105887	0	6.75185e-05	0	0	0.000125954	0	1.80734e-05
Vibrio	1.23197e-05	1.39982e-05	7.64514e-05	1.6152e-05	0	1.60195e-05	0	3.31246e-05	0	1.4258e-05	3.68501e-05	0	0.000158294	0
Roseomonas	2.46393e-05	5.59926e-05	6.11611e-05	0	2.69931e-05	1.60195e-05	0	0	3.37593e-05	1.4258e-05	7.37001e-05	3.14886e-05	0	0
Sulfobacillus	3.6959e-05	5.59926e-05	1.52903e-05	1.6152e-05	1.34966e-05	0	1.51268e-05	4.9687e-05	3.37593e-05	1.4258e-05	0	3.14886e-05	1.97867e-05	3.61468e-05
Rubrobacter	0	0	0	0	0.000283428	0	0	0	0	0	0	0	0	0
Dechloromonas	1.23197e-05	2.79963e-05	1.52903e-05	0	0	3.2039e-05	3.02535e-05	4.9687e-05	1.68796e-05	1.4258e-05	3.68501e-05	3.14886e-05	0	7.22935e-05
Pseudonocardia	3.6959e-05	4.19945e-05	1.52903e-05	0	5.39862e-05	4.80584e-05	4.53803e-05	1.65623e-05	0	0	0	1.57443e-05	0	3.61468e-05
Achromobacter	0	0	1.52903e-05	0	0	0.000144175	0.000121014	0	1.68796e-05	0	0	1.57443e-05	1.97867e-05	0
Hydrogenophaga	1.23197e-05	4.19945e-05	1.52903e-05	3.23039e-05	1.34966e-05	1.60195e-05	3.02535e-05	1.65623e-05	3.37593e-05	1.4258e-05	1.8425e-05	0	5.93601e-05	3.61468e-05
Phenylobacterium	3.6959e-05	4.19945e-05	7.64514e-05	3.23039e-05	2.69931e-05	0	3.02535e-05	0	1.68796e-05	1.4258e-05	0	1.57443e-05	1.97867e-05	0
Salinimicrobium	4.92787e-05	0.000167978	0	0	0	0	4.53803e-05	0	0	0	0	0	1.97867e-05	1.80734e-05
Nocardia	2.46393e-05	2.79963e-05	1.52903e-05	3.23039e-05	1.34966e-05	3.2039e-05	1.51268e-05	1.65623e-05	1.68796e-05	0	3.68501e-05	3.14886e-05	7.91468e-05	0
Granulicella	2.46393e-05	6.99908e-05	1.52903e-05	4.84559e-05	1.34966e-05	1.60195e-05	1.51268e-05	1.65623e-05	0	2.8516e-05	1.8425e-05	1.57443e-05	0	1.80734e-05
Oscillatoria	2.46393e-05	6.99908e-05	1.52903e-05	3.23039e-05	0	1.60195e-05	3.02535e-05	1.65623e-05	1.68796e-05	0	1.8425e-05	1.57443e-05	3.95734e-05	0
Telmatospirillum	1.23197e-05	2.79963e-05	3.05806e-05	1.6152e-05	1.34966e-05	0	4.53803e-05	3.31246e-05	3.37593e-05	0	5.52751e-05	1.57443e-05	1.97867e-05	0
Actinobaculum	2.46393e-05	1.39982e-05	0	0	5.39862e-05	6.40779e-05	3.02535e-05	0	3.37593e-05	2.8516e-05	0	1.57443e-05	1.97867e-05	0
Turicibacter	0	0	1.52903e-05	0.000145368	2.69931e-05	4.80584e-05	3.02535e-05	0	0	0	0	1.57443e-05	0	1.80734e-05
Rhodovibrio	3.6959e-05	4.19945e-05	1.52903e-05	6.46078e-05	0	3.2039e-05	1.51268e-05	1.65623e-05	0	1.4258e-05	1.8425e-05	0	0	3.61468e-05
Brachybacterium	6.15984e-05	1.39982e-05	1.52903e-05	4.84559e-05	0	3.2039e-05	3.02535e-05	1.65623e-05	3.37593e-05	0	0	1.57443e-05	1.97867e-05	0
Rathayibacter	3.6959e-05	8.39889e-05	3.05806e-05	3.23039e-05	1.34966e-05	1.60195e-05	0	1.65623e-05	0	0	0	1.57443e-05	1.97867e-05	1.80734e-05
Luteimonas	0	2.79963e-05	0	0	0	1.60195e-05	0	3.31246e-05	1.68796e-05	4.2774e-05	0	0	0.000138507	3.61468e-05
Desulfonatronovibrio	1.23197e-05	1.39982e-05	3.05806e-05	0	1.34966e-05	9.61169e-05	0	1.65623e-05	3.37593e-05	1.4258e-05	0	3.14886e-05	1.97867e-05	0
Microbulbifer	0	4.19945e-05	0	3.23039e-05	6.74828e-05	1.60195e-05	0	0	0	0	3.68501e-05	0	7.91468e-05	1.80734e-05
Thermococcus	0	0	0	0	0	4.80584e-05	1.51268e-05	1.65623e-05	0.000101278	2.8516e-05	0	0	3.95734e-05	5.42201e-05
Ancylobacter	0	2.79963e-05	3.05806e-05	3.23039e-05	1.34966e-05	0	3.02535e-05	1.65623e-05	0	4.2774e-05	0	3.14886e-05	0	5.42201e-05
Bilophila	0	0	0	0	0	0	0	1.65623e-05	1.68796e-05	5.70321e-05	7.37001e-05	0	1.97867e-05	0.00010844
Hahella	0	1.39982e-05	4.58709e-05	9.69117e-05	0	3.2039e-05	6.0507e-05	0	0	1.4258e-05	0	0	0	0
Sporichthya	2.46393e-05	2.79963e-05	0	0	1.34966e-05	3.2039e-05	1.51268e-05	0	0	4.2774e-05	3.68501e-05	6.29772e-05	0	0
Methylosinus	1.23197e-05	1.39982e-05	6.11611e-05	3.23039e-05	2.69931e-05	1.60195e-05	0	0	1.68796e-05	0	5.52751e-05	1.57443e-05	0	1.80734e-05
Singulisphaera	0	5.59926e-05	6.11611e-05	0	1.34966e-05	0	0	3.31246e-05	3.37593e-05	0	0	1.57443e-05	1.97867e-05	1.80734e-05
Ferrimonas	1.23197e-05	2.79963e-05	0	0	1.34966e-05	4.80584e-05	3.02535e-05	0	1.68796e-05	4.2774e-05	0	1.57443e-05	1.97867e-05	1.80734e-05
Leucothrix	3.6959e-05	1.39982e-05	6.11611e-05	0	1.34966e-05	4.80584e-05	0	0	0	1.4258e-05	0	0	3.95734e-05	1.80734e-05
Bergeyella	0	0	0	0	0	0	1.51268e-05	0	0.000101278	0.000128322	0	0	0	0
Dorea	0	0	0	0	1.34966e-05	4.80584e-05	3.02535e-05	1.65623e-05	1.68796e-05	0	0	9.44659e-05	1.97867e-05	1.80734e-05
Aquimarina	0	0	0	0	0	0	0	3.31246e-05	8.43982e-05	2.8516e-05	7.37001e-05	0	3.95734e-05	1.80734e-05
Halorhodospira	1.23197e-05	2.79963e-05	4.58709e-05	1.6152e-05	1.34966e-05	1.60195e-05	0	0	5.06389e-05	2.8516e-05	3.68501e-05	0	0	0
Gluconobacter	2.46393e-05	5.59926e-05	0	0	2.69931e-05	0	0	6.62493e-05	0	1.4258e-05	1.8425e-05	0	0	1.80734e-05
Actinomycetospora	0	2.79963e-05	1.52903e-05	1.6152e-05	9.44759e-05	1.60195e-05	1.51268e-05	0	0	0	0	1.57443e-05	0	1.80734e-05
Acidisoma	4.92787e-05	8.39889e-05	0	0	0	0	0	1.65623e-05	3.37593e-05	0	0	0	1.97867e-05	1.80734e-05
Trabulsiella	0	0	0	3.23039e-05	0	9.61169e-05	1.51268e-05	3.31246e-05	0	1.4258e-05	0	0	3.95734e-05	1.80734e-05
Lautropia	0	1.39982e-05	0	0	0	0	4.53803e-05	0	6.75185e-05	0	0	0	5.93601e-05	7.22935e-05
Microbacterium	1.23197e-05	0	4.58709e-05	0	2.69931e-05	1.60195e-05	3.02535e-05	0	3.37593e-05	1.4258e-05	1.8425e-05	1.57443e-05	1.97867e-05	0
Thermoanaerobacterium	3.6959e-05	1.39982e-05	3.05806e-05	1.6152e-05	2.69931e-05	0	0	0	0	1.4258e-05	0	1.57443e-05	1.97867e-05	5.42201e-05
Neisseria	1.23197e-05	1.39982e-05	4.58709e-05	0	4.04897e-05	6.40779e-05	0	0	0	2.8516e-05	0	0	0	1.80734e-05
Lysinibacillus	1.23197e-05	2.79963e-05	1.52903e-05	4.84559e-05	2.69931e-05	1.60195e-05	0	0	0	2.8516e-05	1.8425e-05	1.57443e-05	0	1.80734e-05
Desulfacinum	0	6.99908e-05	1.52903e-05	0	2.69931e-05	3.2039e-05	3.02535e-05	1.65623e-05	0	1.4258e-05	0	0	0	1.80734e-05
Exiguobacterium	0	1.39982e-05	0	0	2.69931e-05	4.80584e-05	0	0	5.06389e-05	0	3.68501e-05	1.57443e-05	0	3.61468e-05
Paracoccus	0	0	1.52903e-05	0	1.34966e-05	8.00974e-05	3.02535e-05	1.65623e-05	0	0	1.8425e-05	0	1.97867e-05	3.61468e-05
Shinella	0	1.39982e-05	1.52903e-05	1.6152e-05	4.04897e-05	0	0	1.65623e-05	3.37593e-05	1.4258e-05	5.52751e-05	0	1.97867e-05	0
Denitratisoma	1.23197e-05	1.39982e-05	3.05806e-05	8.07598e-05	1.34966e-05	1.60195e-05	0	0	3.37593e-05	0	0	1.57443e-05	0	0
Sebaldella	2.46393e-05	1.39982e-05	3.05806e-05	0	0	4.80584e-05	0	0	0	4.2774e-05	1.8425e-05	0	1.97867e-05	1.80734e-05
Dietzia	0	0	1.52903e-05	0	0	0.000144175	0	1.65623e-05	1.68796e-05	0	0	1.57443e-05	1.97867e-05	0
Halanaerobacter	1.23197e-05	1.39982e-05	3.05806e-05	6.46078e-05	1.34966e-05	1.60195e-05	1.51268e-05	1.65623e-05	0	0	1.8425e-05	0	0	1.80734e-05
Flammeovirga	3.6959e-05	0	0	4.84559e-05	2.69931e-05	1.60195e-05	1.51268e-05	0	1.68796e-05	4.2774e-05	0	0	0	0
Erwinia	6.15984e-05	1.39982e-05	0	1.6152e-05	0	0	1.51268e-05	1.65623e-05	5.06389e-05	0	0	0	1.97867e-05	1.80734e-05
Actinomadura	3.6959e-05	1.39982e-05	0	4.84559e-05	2.69931e-05	0	0	0	0	1.4258e-05	0	0	1.97867e-05	3.61468e-05
Leucobacter	3.6959e-05	5.59926e-05	4.58709e-05	3.23039e-05	0	0	0	0	0	0	0	1.57443e-05	0	0
Blastochloris	1.23197e-05	1.39982e-05	4.58709e-05	3.23039e-05	1.34966e-05	0	1.51268e-05	1.65623e-05	0	2.8516e-05	1.8425e-05	0	0	0
Rhodocyclus	3.6959e-05	0	1.52903e-05	8.07598e-05	1.34966e-05	0	0	1.65623e-05	0	1.4258e-05	0	0	1.97867e-05	0
Francisella	0	2.79963e-05	3.05806e-05	0	0	0	1.51268e-05	0	1.68796e-05	2.8516e-05	3.68501e-05	0	0	5.42201e-05
Phyllobacterium	0	0	0	1.6152e-05	4.04897e-05	3.2039e-05	0	1.65623e-05	0	2.8516e-05	0	0	0	7.22935e-05
Segetibacter	1.23197e-05	2.79963e-05	0	0	0	3.2039e-05	6.0507e-05	3.31246e-05	0	0	1.8425e-05	0	0	1.80734e-05
Janthinobacterium	1.23197e-05	1.39982e-05	0	0.000129216	0	1.60195e-05	0	1.65623e-05	1.68796e-05	0	0	0	0	0
Salinivibrio	0	0	0	0	2.69931e-05	1.60195e-05	0	6.62493e-05	3.37593e-05	4.2774e-05	1.8425e-05	0	0	0
Gillisia	2.46393e-05	1.39982e-05	0	0	0	0	1.51268e-05	1.65623e-05	0.000101278	1.4258e-05	0	0	1.97867e-05	0
Dactylosporangium	1.23197e-05	2.79963e-05	0	0	2.69931e-05	1.60195e-05	0	3.31246e-05	0	1.4258e-05	1.8425e-05	0	3.95734e-05	0
Marinospirillum	2.46393e-05	0	1.52903e-05	1.6152e-05	0	0	4.53803e-05	1.65623e-05	0	0	1.8425e-05	1.57443e-05	1.97867e-05	1.80734e-05
Anaerolinea	1.23197e-05	0	0	3.23039e-05	1.34966e-05	1.60195e-05	0	3.31246e-05	1.68796e-05	1.4258e-05	0	1.57443e-05	1.97867e-05	1.80734e-05
Pedosphaera	0	0	0	3.23039e-05	0	1.60195e-05	0	0	1.68796e-05	1.4258e-05	9.21251e-05	1.57443e-05	1.97867e-05	0
Agrobacterium	1.23197e-05	1.39982e-05	3.05806e-05	0	0	3.2039e-05	4.53803e-05	0	1.68796e-05	1.4258e-05	0	0	1.97867e-05	0
Agromyces	0	4.19945e-05	0	0	2.69931e-05	1.60195e-05	1.51268e-05	1.65623e-05	0	0	1.8425e-05	0	1.97867e-05	3.61468e-05
Chitinophaga	1.23197e-05	1.39982e-05	0	1.6152e-05	1.34966e-05	1.60195e-05	1.51268e-05	0	1.68796e-05	1.4258e-05	5.52751e-05	1.57443e-05	0	0
Cellvibrio	0	0	1.52903e-05	0	6.74828e-05	0	0	0	0	0	5.52751e-05	0	5.93601e-05	0
Agrococcus	3.6959e-05	2.79963e-05	0	0	1.34966e-05	0	0	0	3.37593e-05	2.8516e-05	1.8425e-05	1.57443e-05	0	0
Enhydrobacter	0	0	0	0	0	0.000128156	3.02535e-05	0	0	0	0	1.57443e-05	0	0
Bellilinea	3.6959e-05	0	4.58709e-05	1.6152e-05	0	3.2039e-05	0	0	1.68796e-05	1.4258e-05	0	0	0	0
Nonomuraea	1.23197e-05	0	0	3.23039e-05	0	0	1.51268e-05	0	1.68796e-05	1.4258e-05	1.8425e-05	0	3.95734e-05	3.61468e-05
Ethanoligenens	1.23197e-05	0	0	0	0	0	0	0	6.75185e-05	2.8516e-05	1.8425e-05	1.57443e-05	1.97867e-05	1.80734e-05
Vogesella	1.23197e-05	1.39982e-05	0	1.6152e-05	4.04897e-05	0	0	1.65623e-05	0	1.4258e-05	1.8425e-05	1.57443e-05	0	0
Chromobacterium	3.6959e-05	0	1.52903e-05	1.6152e-05	1.34966e-05	0	0	1.65623e-05	0	1.4258e-05	0	1.57443e-05	0	1.80734e-05
Aquitalea	1.23197e-05	0	0	0	2.69931e-05	0	6.0507e-05	1.65623e-05	1.68796e-05	0	0	0	0	1.80734e-05
Novispirillum	0	0	0	0	0	4.80584e-05	0	0	1.68796e-05	1.4258e-05	9.21251e-05	0	0	0
Microcystis	0	1.39982e-05	0	1.6152e-05	0	0	6.0507e-05	1.65623e-05	1.68796e-05	0	0	0	1.97867e-05	1.80734e-05
Allochromatium	0	1.39982e-05	1.52903e-05	1.6152e-05	0	0	3.02535e-05	1.65623e-05	1.68796e-05	2.8516e-05	1.8425e-05	0	0	0
Azorhizobium	1.23197e-05	4.19945e-05	1.52903e-05	1.6152e-05	1.34966e-05	1.60195e-05	0	0	1.68796e-05	0	0	1.57443e-05	0	0
Klebsiella	1.23197e-05	0	0	1.6152e-05	1.34966e-05	0	0	1.65623e-05	0	1.4258e-05	0	4.72329e-05	3.95734e-05	0
Herbaspirillum	0	1.39982e-05	0	1.6152e-05	2.69931e-05	3.2039e-05	0	4.9687e-05	1.68796e-05	0	0	0	0	0
Mannheimia	3.6959e-05	0	0	3.23039e-05	0	0	1.51268e-05	1.65623e-05	0	0	1.8425e-05	0	0	1.80734e-05
Geothrix	0	1.39982e-05	0	0	0	1.60195e-05	0	0	0	2.8516e-05	0	4.72329e-05	0	3.61468e-05
Magnetospirillum	1.23197e-05	0	0	0	0	0	0	4.9687e-05	1.68796e-05	0	1.8425e-05	1.57443e-05	1.97867e-05	1.80734e-05
Stenoxybacter	0	1.39982e-05	3.05806e-05	0	0	0	1.51268e-05	0	1.68796e-05	2.8516e-05	0	0	3.95734e-05	0
Candidatus Rhabdochlamydia	0	1.39982e-05	0	3.23039e-05	0	0	1.51268e-05	3.31246e-05	0	2.8516e-05	0	0	0	1.80734e-05
Curtobacterium	1.23197e-05	0	0	0	5.39862e-05	1.60195e-05	0	0	0	0	0	1.57443e-05	3.95734e-05	0
Amphritea	0	1.39982e-05	1.52903e-05	1.6152e-05	2.69931e-05	0	0	0	0	0	1.8425e-05	0	1.97867e-05	1.80734e-05
Arcanobacterium	1.23197e-05	2.79963e-05	1.52903e-05	0	0	0	0	0	1.68796e-05	0	0	0	0	5.42201e-05
Xanthobacter	1.23197e-05	2.79963e-05	0	3.23039e-05	1.34966e-05	0	0	0	0	0	0	0	0	3.61468e-05
Thermosipho	1.23197e-05	0	1.52903e-05	1.6152e-05	1.34966e-05	0	0	0	0	2.8516e-05	0	1.57443e-05	1.97867e-05	0
Pseudaminobacter	0	1.39982e-05	3.05806e-05	3.23039e-05	0	0	0	1.65623e-05	0	0	0	1.57443e-05	0	1.80734e-05
Thiobacillus	0	1.39982e-05	1.52903e-05	0	2.69931e-05	3.2039e-05	0	1.65623e-05	0	0	1.8425e-05	0	0	0
Amycolatopsis	0	6.99908e-05	0	1.6152e-05	0	0	1.51268e-05	0	1.68796e-05	0	0	0	0	0
Haliangium	2.46393e-05	1.39982e-05	1.52903e-05	0	1.34966e-05	1.60195e-05	0	3.31246e-05	0	0	0	0	0	0
Providencia	1.23197e-05	1.39982e-05	1.52903e-05	0	1.34966e-05	0	0	0	1.68796e-05	0	0	0	3.95734e-05	1.80734e-05
Alcanivorax	2.46393e-05	1.39982e-05	1.52903e-05	1.6152e-05	0	0	0	0	0	0	0	1.57443e-05	1.97867e-05	1.80734e-05
Meiothermus	1.23197e-05	1.39982e-05	1.52903e-05	3.23039e-05	0	0	0	0	0	1.4258e-05	0	0	1.97867e-05	1.80734e-05
Skermanella	1.23197e-05	1.39982e-05	0	1.6152e-05	1.34966e-05	1.60195e-05	1.51268e-05	0	1.68796e-05	0	0	1.57443e-05	0	0
Oleomonas	0	1.39982e-05	3.05806e-05	0	0	1.60195e-05	0	0	0	1.4258e-05	0	0	1.97867e-05	1.80734e-05
Micrococcus	0	0	0	0	0	1.60195e-05	6.0507e-05	0	0	0	1.8425e-05	1.57443e-05	0	0
Methylophaga	0	1.39982e-05	0	0	2.69931e-05	1.60195e-05	0	0	0	0	0	0	0	3.61468e-05
Psychroflexus	2.46393e-05	0	0	0	0	0	0	1.65623e-05	1.68796e-05	0	0	0	0	3.61468e-05
Dethiobacter	1.23197e-05	0	0	0	0	0	1.51268e-05	3.31246e-05	1.68796e-05	0	0	0	0	1.80734e-05
Solirubrobacter	0	0	0	1.6152e-05	6.74828e-05	0	0	0	0	0	0	0	0	0
Conexibacter	2.46393e-05	0	0	0	1.34966e-05	1.60195e-05	0	1.65623e-05	0	0	1.8425e-05	0	0	0
Saccharospirillum	0	0	1.52903e-05	1.6152e-05	4.04897e-05	0	0	0	0	0	0	1.57443e-05	0	0
Candidatus Koribacter	1.23197e-05	2.79963e-05	1.52903e-05	0	0	0	0	0	0	1.4258e-05	0	1.57443e-05	0	0
Lactococcus	2.46393e-05	1.39982e-05	1.52903e-05	0	1.34966e-05	0	1.51268e-05	0	0	0	0	0	0	0
Anaerostipes	0	0	0	0	0	1.60195e-05	0	1.65623e-05	1.68796e-05	0	1.8425e-05	1.57443e-05	0	1.80734e-05
Nocardioides	3.6959e-05	0	0	1.6152e-05	0	0	3.02535e-05	0	0	0	0	0	0	0
Acidovorax	1.23197e-05	0	0	0	1.34966e-05	3.2039e-05	0	0	0	0	0	0	3.95734e-05	0
Vagococcus	1.23197e-05	1.39982e-05	0	1.6152e-05	0	1.60195e-05	0	0	0	0	0	1.57443e-05	0	1.80734e-05
Methyloversatilis	1.23197e-05	1.39982e-05	0	0	0	1.60195e-05	0	0	0	1.4258e-05	1.8425e-05	0	0	1.80734e-05
Viridibacillus	1.23197e-05	0	1.52903e-05	0	0	0	0	0	1.68796e-05	1.4258e-05	1.8425e-05	0	0	1.80734e-05
Ruegeria	1.23197e-05	1.39982e-05	0	0	0	0	1.51268e-05	0	1.68796e-05	1.4258e-05	0	0	0	0
Actinopolymorpha	1.23197e-05	0	0	0	0	1.60195e-05	1.51268e-05	1.65623e-05	0	0	0	0	0	1.80734e-05
Citrobacter	1.23197e-05	0	0	0	1.34966e-05	0	0	0	0	0	0	1.57443e-05	0	3.61468e-05
Steroidobacter	1.23197e-05	0	0	0	0	0	1.51268e-05	1.65623e-05	0	1.4258e-05	0	0	1.97867e-05	0
Thermomonas	0	0	0	0	1.34966e-05	1.60195e-05	1.51268e-05	0	0	0	1.8425e-05	1.57443e-05	0	0
Candidatus Solibacter	1.23197e-05	1.39982e-05	1.52903e-05	0	0	0	1.51268e-05	0	0	1.4258e-05	0	0	0	0
Acidaminobacter	1.23197e-05	0	1.52903e-05	0	0	0	0	0	0	0	0	3.14886e-05	1.97867e-05	0
Polaromonas	0	1.39982e-05	0	3.23039e-05	0	0	1.51268e-05	0	1.68796e-05	0	0	0	0	0
Hydrocoleum	2.46393e-05	2.79963e-05	0	1.6152e-05	0	0	0	0	0	0	0	0	0	0
Comamonas	1.23197e-05	0	0	0	1.34966e-05	0	0	1.65623e-05	0	0	3.68501e-05	0	0	0
Gallionella	0	0	0	1.6152e-05	2.69931e-05	0	0	0	0	1.4258e-05	0	0	0	1.80734e-05
Tepidimonas	1.23197e-05	0	0	1.6152e-05	0	1.60195e-05	0	0	1.68796e-05	1.4258e-05	0	0	0	0
Waddlia	0	0	0	0	1.34966e-05	0	0	0	0	0	1.8425e-05	1.57443e-05	1.97867e-05	0
Listeria	0	0	0	0	0	0	1.51268e-05	0	0	1.4258e-05	1.8425e-05	1.57443e-05	0	0
Ureaplasma	0	0	1.52903e-05	0	2.69931e-05	1.60195e-05	0	0	0	0	0	0	0	0
Giesbergeria	1.23197e-05	1.39982e-05	1.52903e-05	0	0	0	0	0	0	1.4258e-05	0	0	0	0
Syntrophobacter	0	0	1.52903e-05	1.6152e-05	0	0	0	1.65623e-05	0	0	1.8425e-05	0	0	0
Salinicoccus	0	0	0	0	0	0	3.02535e-05	0	0	0	1.8425e-05	0	0	1.80734e-05
Rhodoferax	0	1.39982e-05	0	0	0	0	0	0	1.68796e-05	1.4258e-05	0	0	0	1.80734e-05
Oceanisphaera	1.23197e-05	0	3.05806e-05	1.6152e-05	0	0	0	0	0	0	0	0	0	0
Deefgea	0	1.39982e-05	0	1.6152e-05	0	0	1.51268e-05	0	0	0	0	1.57443e-05	0	0
Sporolactobacillus	0	0	0	1.6152e-05	0	1.60195e-05	0	1.65623e-05	0	0	0	1.57443e-05	0	0
Nevskia	1.23197e-05	1.39982e-05	0	0	0	0	1.51268e-05	0	0	1.4258e-05	0	0	0	0
Pedomicrobium	1.23197e-05	1.39982e-05	0	1.6152e-05	0	1.60195e-05	0	0	0	0	0	0	0	0
Azoarcus	1.23197e-05	0	3.05806e-05	0	0	0	0	0	0	0	0	0	1.97867e-05	0
Ramlibacter	1.23197e-05	0	1.52903e-05	0	0	0	0	0	0	0	0	0	1.97867e-05	0
Sphaerisporangium	0	0	0	0	0	0	1.51268e-05	3.31246e-05	0	0	0	0	0	0
Planctomyces	3.6959e-05	0	0	0	0	0	0	0	0	0	0	0	0	0
Ralstonia	0	0	1.52903e-05	1.6152e-05	0	0	1.51268e-05	0	0	0	0	0	0	0
Moraxella	0	0	1.52903e-05	0	1.34966e-05	0	0	1.65623e-05	0	0	0	0	0	0
Aurantimonas	0	0	0	0	0	0	0	0	1.68796e-05	0	1.8425e-05	0	1.97867e-05	0
Peptostreptococcus	0	0	4.58709e-05	0	0	0	0	0	0	0	0	0	0	0
Kutzneria	0	1.39982e-05	0	0	0	0	0	1.65623e-05	0	0	0	1.57443e-05	0	0
Pasteurella	0	0	1.52903e-05	3.23039e-05	0	0	0	0	0	0	0	0	0	0
Gemmatimonas	0	0	0	0	0	0	0	0	0	1.4258e-05	1.8425e-05	1.57443e-05	0	0
Methylocella	0	0	0	0	0	0	0	0	1.68796e-05	1.4258e-05	0	0	0	1.80734e-05
Proteus	0	0	0	1.6152e-05	0	1.60195e-05	1.51268e-05	0	0	0	0	0	0	0
Gordonia	1.23197e-05	0	1.52903e-05	0	1.34966e-05	0	0	0	0	0	0	0	0	0
Streptacidiphilus	0	0	0	0	0	0	1.51268e-05	0	1.68796e-05	0	1.8425e-05	0	0	0
Trichodesmium	0	1.39982e-05	1.52903e-05	0	0	0	0	0	1.68796e-05	0	0	0	0	0
Pilimelia	0	1.39982e-05	0	0	1.34966e-05	0	0	0	0	0	1.8425e-05	0	0	0
Halobaculum	0	0	0	0	0	0	0	3.31246e-05	0	0	0	1.57443e-05	0	0
Loktanella	0	0	1.52903e-05	0	0	0	0	0	0	1.4258e-05	0	0	0	1.80734e-05
Phycicoccus	0	0	0	0	0	0	4.53803e-05	0	0	0	0	0	0	0
Arthrospira	0	0	0	0	0	0	3.02535e-05	0	0	0	0	1.57443e-05	0	0
Arthronema	0	0	1.52903e-05	0	0	0	1.51268e-05	0	1.68796e-05	0	0	0	0	0
Caldisericum	0	0	0	1.6152e-05	0	0	0	0	0	1.4258e-05	0	0	0	0
Candidatus Phlomobacter	0	0	0	0	0	0	0	0	0	2.8516e-05	0	0	0	0
Brenneria	0	0	0	1.6152e-05	0	1.60195e-05	0	0	0	0	0	0	0	0
Kouleothrix	0	2.79963e-05	0	0	0	0	0	0	0	0	0	0	0	0
Candidatus Xiphinematobacter	0	0	0	1.6152e-05	0	0	0	0	1.68796e-05	0	0	0	0	0
Planococcus	0	0	0	0	1.34966e-05	0	0	0	0	0	0	0	0	1.80734e-05
Lampropedia	0	0	0	0	0	3.2039e-05	0	0	0	0	0	0	0	0
Niabella	0	1.39982e-05	0	0	0	0	0	0	0	1.4258e-05	0	0	0	0
Carnobacterium	0	0	0	0	0	0	0	0	0	0	0	3.14886e-05	0	0
Zoogloea	0	0	0	0	0	0	1.51268e-05	0	1.68796e-05	0	0	0	0	0
Chlamydophila	0	0	0	0	1.34966e-05	0	1.51268e-05	0	0	0	0	0	0	0
Kocuria	0	0	0	0	0	1.60195e-05	0	0	0	1.4258e-05	0	0	0	0
Pelobacter	0	1.39982e-05	0	0	0	0	0	0	0	1.4258e-05	0	0	0	0
Snowella	0	0	0	0	0	0	1.51268e-05	0	0	1.4258e-05	0	0	0	0
Jeotgalicoccus	0	0	0	0	0	0	0	0	0	1.4258e-05	0	1.57443e-05	0	0
Janibacter	0	0	0	0	0	3.2039e-05	0	0	0	0	0	0	0	0
Tetrasphaera	0	0	0	0	0	0	0	0	0	1.4258e-05	0	0	0	1.80734e-05
Spirosoma	1.23197e-05	1.39982e-05	0	0	0	0	0	0	0	0	0	0	0	0
Desulfuromonas	0	0	1.52903e-05	0	0	0	0	0	0	0	0	1.57443e-05	0	0
Bizionia	1.23197e-05	0	0	0	0	0	0	0	0	0	0	0	1.97867e-05	0
Fibrobacter	1.23197e-05	0	0	0	0	0	1.51268e-05	0	0	0	0	0	0	0
Tsukamurella	0	0	0	0	0	0	0	1.65623e-05	0	0	0	1.57443e-05	0	0
Jannaschia	1.23197e-05	0	0	0	0	0	0	0	0	0	0	1.57443e-05	0	0
Halochromatium	1.23197e-05	0	0	0	0	0	0	1.65623e-05	0	0	0	0	0	0
Nitrobacter	0	0	0	1.6152e-05	0	0	1.51268e-05	0	0	0	0	0	0	0
Pelomonas	0	0	1.52903e-05	0	0	0	0	0	1.68796e-05	0	0	0	0	0
Brevundimonas	0	0	0	0	2.69931e-05	0	0	0	0	0	0	0	0	0
Longilinea	0	0	1.52903e-05	0	0	0	0	0	0	0	0	1.57443e-05	0	0
Kaistobacter	2.46393e-05	0	0	0	0	0	0	0	0	0	0	0	0	0
Propionivibrio	1.23197e-05	0	1.52903e-05	0	0	0	0	0	0	0	0	0	0	0
Finegoldia	0	0	0	0	0	0	0	0	0	0	0	1.57443e-05	0	0
Caminibacter	0	0	0	0	0	0	0	1.65623e-05	0	0	0	0	0	0
Sphingopyxis	0	0	0	0	0	0	0	1.65623e-05	0	0	0	0	0	0
Methylibium	0	0	0	0	0	1.60195e-05	0	0	0	0	0	0	0	0
Thioalkalimicrobium	0	0	0	0	0	0	0	0	0	0	0	0	1.97867e-05	0
Oscillochloris	0	0	0	0	0	0	0	0	0	0	0	0	0	1.80734e-05
Arsenophonus	0	0	0	0	1.34966e-05	0	0	0	0	0	0	0	0	0
Achromatium	0	0	0	0	0	1.60195e-05	0	0	0	0	0	0	0	0
Arenimonas	0	0	0	0	0	0	0	0	0	0	0	0	0	1.80734e-05
Caulobacter	0	0	0	0	0	0	0	0	0	0	0	0	0	1.80734e-05
Actinoplanes	0	0	0	0	0	0	0	0	0	0	0	0	0	1.80734e-05
Melissococcus	0	0	0	0	1.34966e-05	0	0	0	0	0	0	0	0	0
Salegentibacter	0	0	0	0	0	0	0	1.65623e-05	0	0	0	0	0	0
Actinoalloteichus	0	0	0	0	0	0	0	0	1.68796e-05	0	0	0	0	0
Nitrospina	0	1.39982e-05	0	0	0	0	0	0	0	0	0	0	0	0
Iamia	0	1.39982e-05	0	0	0	0	0	0	0	0	0	0	0	0
Terracoccus	0	1.39982e-05	0	0	0	0	0	0	0	0	0	0	0	0
Pseudochrobactrum	0	0	0	0	1.34966e-05	0	0	0	0	0	0	0	0	0
Nitrospira	0	0	0	0	1.34966e-05	0	0	0	0	0	0	0	0	0
Rhodovulum	0	1.39982e-05	0	0	0	0	0	0	0	0	0	0	0	0
Fusibacter	0	0	0	0	1.34966e-05	0	0	0	0	0	0	0	0	0
Phormidium	0	0	0	0	0	0	0	0	0	0	0	0	1.97867e-05	0
Pirellula	0	0	0	0	0	0	0	0	1.68796e-05	0	0	0	0	0
Acidisphaera	0	0	0	0	0	0	0	0	1.68796e-05	0	0	0	0	0
Cyanobacterium	0	0	0	0	0	0	0	0	1.68796e-05	0	0	0	0	0
Planomicrobium	0	0	0	0	0	0	0	0	0	0	0	1.57443e-05	0	0
Delftia	0	0	0	0	0	0	0	0	0	0	0	1.57443e-05	0	0
Desulfovermiculus	0	1.39982e-05	0	0	0	0	0	0	0	0	0	0	0	0
Frigoribacterium	0	0	0	0	0	0	0	0	0	0	0	1.57443e-05	0	0
Smithella	0	0	0	0	0	1.60195e-05	0	0	0	0	0	0	0	0
Sanguibacter	0	0	0	1.6152e-05	0	0	0	0	0	0	0	0	0	0
Shuttleworthia	0	0	0	0	0	0	0	0	0	0	1.8425e-05	0	0	0
Flexispira	0	0	0	0	0	0	0	0	0	0	1.8425e-05	0	0	0
Geotoga	0	0	0	0	0	0	0	0	0	0	1.8425e-05	0	0	0
Reinekea	0	0	0	0	0	0	0	0	0	0	1.8425e-05	0	0	0
Limnohabitans	0	0	0	0	0	0	0	0	0	0	1.8425e-05	0	0	0
Isosphaera	0	0	0	0	0	0	0	0	0	0	1.8425e-05	0	0	0
Prauserella	1.23197e-05	0	0	0	0	0	0	0	0	0	0	0	0	0
Lutibacterium	0	0	1.52903e-05	0	0	0	0	0	0	0	0	0	0	0
Pasteuria	0	0	0	1.6152e-05	0	0	0	0	0	0	0	0	0	0
Methylomicrobium	0	0	0	1.6152e-05	0	0	0	0	0	0	0	0	0	0
Anaeromyxobacter	0	0	0	1.6152e-05	0	0	0	0	0	0	0	0	0	0
Oerskovia	0	0	0	1.6152e-05	0	0	0	0	0	0	0	0	0	0
Opitutus	0	0	1.52903e-05	0	0	0	0	0	0	0	0	0	0	0
Knoellia	0	0	1.52903e-05	0	0	0	0	0	0	0	0	0	0	0
Azohydromonas	0	0	1.52903e-05	0	0	0	0	0	0	0	0	0	0	0
Plesiomonas	0	0	1.52903e-05	0	0	0	0	0	0	0	0	0	0	0
Acaryochloris	0	0	1.52903e-05	0	0	0	0	0	0	0	0	0	0	0
Sorangium	1.23197e-05	0	0	0	0	0	0	0	0	0	0	0	0	0
Desulfurococcus	0	0	0	0	0	0	1.51268e-05	0	0	0	0	0	0	0
Catenibacterium	0	0	0	0	0	0	1.51268e-05	0	0	0	0	0	0	0
Xenophilus	0	0	0	0	0	0	1.51268e-05	0	0	0	0	0	0	0
Afipia	0	0	0	0	0	0	1.51268e-05	0	0	0	0	0	0	0
Niastella	0	0	0	0	0	0	1.51268e-05	0	0	0	0	0	0	0
Cellulomonas	0	0	0	0	0	0	1.51268e-05	0	0	0	0	0	0	0
Pleomorphomonas	0	0	0	0	0	1.60195e-05	0	0	0	0	0	0	0	0
Dehalogenimonas	0	0	0	0	0	1.60195e-05	0	0	0	0	0	0	0	0
Salinibacterium	0	0	0	0	0	0	1.51268e-05	0	0	0	0	0	0	0
Anaerobaculum	1.23197e-05	0	0	0	0	0	0	0	0	0	0	0	0	0
Lentzea	1.23197e-05	0	0	0	0	0	0	0	0	0	0	0	0	0
Catenulispora	1.23197e-05	0	0	0	0	0	0	0	0	0	0	0	0	0
Lachnobacterium	0	0	0	0	0	0	0	0	0	1.4258e-05	0	0	0	0
Morganella	0	0	0	0	0	0	0	0	0	1.4258e-05	0	0	0	0
Dyella	0	0	0	0	0	0	0	0	0	1.4258e-05	0	0	0	0
Leptotrichia	0	0	0	0	0	0	0	0	0	1.4258e-05	0	0	0	0
Sinorhizobium	0	0	0	0	0	0	1.51268e-05	0	0	0	0	0	0	0
Aerococcus	0	0	0	0	0	0	1.51268e-05	0	0	0	0	0	0	0
Friedmanniella	0	0	0	0	0	0	0	0	0	0	0	1.57443e-05	0	0
